# Supplementary material for: Structure of Pigment Yellow 181 dimethylsulfoxide N-methyl-2-pyrrolidone (1:1:1) solvate from XRPD + DFT-D
Source: Acta Crystallogr B Struct Sci Cryst Eng Mater. 2015 Feb 1;71(Pt 1):89–94. doi: 10.1107/S2052520615000724 (PMC4316649; doi:10.1107/S2052520615000724)
Supplement: Supplementary file 1 [file b-71-00089-sup1.cif]

##############################################################################
#                                                                            #
# This CIF contains the data in a paper accepted for publication in          #
# Acta Crystallographica Section B. It conforms to the requirements of       #
# Notes for Authors for Acta Crystallographica Section B, and has been       #
# peer reviewed under the auspices of the IUCr Commission on Journals.       #
#                                                                            #
# Full details of the Crystallographic Information File format               #
# are given in the paper "The Crystallographic Information File (CIF):       #
# a New Standard Archive File for Crystallography" by S. R. Hall, F. H.      #
# Allen and I. D. Brown [Acta Cryst. (1991), A47, 655-685].                  #
#                                                                            #
# The current version of the core CIF dictionary is obtainable from          #
# ftp://ftp.iucr.org/pub/cif_core.dic.                                       #
#                                                                            #
# Software is freely available for graphical display of the structure(s)     #
# in this CIF. For information consult the CIF software page                 #
# http://www.iucr.org/resources/cif/software.                                #
#                                                                            #
# This file may be used for bona fide research purposes within the           #
# scientific community so long as proper attribution is given to the journal # 
# article from which it was obtained.                                        #
#                                                                            #
##############################################################################

data_I
#==============================================================================

# PROCESSING SUMMARY (IUCr Office Use Only)

_journal_date_recd_electronic     2014-09-12
_journal_date_to_coeditor         ?
_journal_date_from_coeditor       2015-01-13
_journal_date_accepted            2015-01-13
_journal_date_printers_first      2015-01-22
_journal_date_printers_final      ?
_journal_date_proofs_out          2015-01-22
_journal_date_proofs_in           2015-01-27
_journal_coeditor_name            ?
_journal_coeditor_code            ZB5045
_journal_paper_doi    10.1107/S2052520615000724
_journal_coeditor_notes
; ?
;
_journal_paper_category          FA
_journal_techeditor_code          B150072
_iucr_compatibility_tag          ACTA95
_journal_techeditor_notes  
;
;
_journal_coden_ASTM               ASBSDK
_journal_name_full                'Acta Crystallographica, Section B'
_journal_year                     2015
_journal_volume                   71
_journal_issue                    01
_journal_page_first               89
_journal_page_last                94
_journal_suppl_publ_number        ?
_journal_suppl_publ_pages         ?

#==============================================================================


#==============================================================================

# 1. SUBMISSION DETAILS

_publ_contact_author_name
;
Jacco van de Streek
;
_publ_contact_author_address
;
University of Copenhagen
Department of Pharmacy
Universitetsparken 2
DK-2100 Copenhagen
Denmark
;
_publ_contact_author_email
;
jacco.vandestreek@sund.ku.dk
;
_publ_contact_author_fax
;
+45 353 36230
;
_publ_contact_author_phone
;
+45 353 36112
;

#==============================================================================

# 2. TITLE AND AUTHOR LIST

_publ_section_title
;
The Crystal Structure of Pigment Yellow 181
Dimethylsulfoxide N-methyl-2-Pyrrolidone Solvate from XRPD + FTD-D
;

# The loop structure below should contain the names and addresses of all
# authors, in the required order of publication. Repeat as necessary.

loop_
_publ_author_name
_publ_author_address
_publ_author_footnote
_publ_author_email
'van de Streek, Jacco'
;
Institute of Inorganic and Analytical Chemistry,
Goethe University,
Max-von-Laue Strasse 7,
D-60438, Frankfurt am Main,
Germany

Department of Pharmacy,
University of Copenhagen,
Universitetsparken 2,
DK-2100, Copenhagen,
Denmark
;
.
'jacco.vandestreek@sund.ku.dk'
#==============================================================================

# 3. CHEMICAL DATA

_chemical_name_systematic         ?
_chemical_name_common
;
Pigment Yellow 181 Dimethylsulfoxide <i>N</i>-methyl-2-Pyrrolidone Solvate
;
_chemical_formula_moiety          'C25 H21 N7 O5, C5 H9 N O, C2 H6 O S'
_chemical_formula_sum             'C32 H36 N8 O7 S'
_chemical_formula_weight          676.76

#==============================================================================

# 4. POWDER SPECIMEN AND CRYSTAL DATA

_space_group_crystal_system       triclinic
_space_group_name_H-M_alt         'P -1'
_space_group_name_Hall            '-P 1'
_symmetry_int_tables_number       2
loop_
_space_group_symop_operation_xyz
 'x, y, z'
 '-x, -y, -z'

_cell_length_a                    8.4454(4)
_cell_length_b                    10.9223(6)
_cell_length_c                    18.4436(11)
_cell_angle_alpha                 90.268(3)
_cell_angle_beta                  94.002(3)
_cell_angle_gamma                 106.255(2)
_cell_volume                      1628.78(16)
_cell_formula_units_Z             2
_cell_measurement_temperature     298
_exptl_crystal_density_diffrn     1.380
_exptl_crystal_F_000              712.0
_exptl_absorpt_coefficient_mu     1.398
_pd_spec_mount_mode               transmission
_pd_char_colour                   'orange'       # use ICDD colour descriptions

#==============================================================================

# 5. EXPERIMENTAL DATA

_diffrn_ambient_temperature       298
_diffrn_source                    'sealed x-ray tube'
_diffrn_radiation_type            'Cu K\a~1~'
_diffrn_measurement_device_type   'STOE Stadi-P'
_diffrn_detector                  'linear position sensitive detector'
_pd_meas_scan_method              'step'
_diffrn_radiation_wavelength      1.54056
_diffrn_radiation_monochromator   'primary focussing Ge 111'
_pd_meas_number_of_points         1550
_pd_meas_2theta_range_min         3.0
_pd_meas_2theta_range_max         33.98
_pd_meas_2theta_range_inc         0.02

#==============================================================================

# 6. REFINEMENT DATA

_pd_proc_ls_background_function   'Chebyshev function with 15 terms'
_pd_proc_ls_pref_orient_corr      'none'
_pd_proc_ls_prof_R_factor         0.02368
_pd_proc_ls_prof_wR_factor        0.03172
_pd_proc_ls_prof_R_expected       0.02222
_refine_ls_goodness_of_fit_all    1.428
_refine_ls_R_I_factor             0.5725
_refine_ls_matrix_type            fullcycle
_refine_ls_weighting_scheme       sigma
_refine_ls_weighting_details      w=1/\s[Y~obs~]^2^
_refine_ls_hydrogen_treatment     noref
_refine_ls_extinction_method      none
_refine_ls_number_parameters      309
_refine_ls_number_restraints      233
_refine_ls_number_constraints     0
_refine_ls_shift/su_max           0.001
_pd_proc_2theta_range_min         3.0
_pd_proc_2theta_range_max         33.98
_pd_proc_2theta_range_inc         0.02
_pd_proc_wavelength               1.54056
_pd_proc_info_excluded_regions    'none'

_computing_data_collection      '<i>WINX^POW^</i> (Stoe & Cie, 2004)'
_computing_cell_refinement      '<i>TOPAS-Academic</i> 4.1 (Coelho, 2007)'
_computing_data_reduction       '<i>DASH</i> 3.1 (David <i>et al.</i>, 2006)'
_computing_structure_solution   '<i>DASH</i> 3.1 (David <i>et al.</i>, 2006)'
_computing_structure_refinement '<i>TOPAS-Academic</i> 4.1 (Coelho, 2007)'
_computing_molecular_graphics   '<i>Mercury</i> (Macrae <i>et al.</i>, 2008)'

#==============================================================================

# 7. ATOMIC COORDINATES AND DISPLACEMENT PARAMETERS

loop_
_atom_site_label
_atom_site_type_symbol
_atom_site_symmetry_multiplicity
_atom_site_fract_x
_atom_site_fract_y
_atom_site_fract_z
_atom_site_occupancy
_atom_site_B_iso_or_equiv
_atom_site_U_iso_or_equiv

S1  S 2 0.7156(9)   0.1150(8)    0.4405(5)   1 5   0.06333
O2  O 2 0.5939(19) -0.0196(13)   0.4320(10)  1 5   0.06333
C3  C 2 0.8708(10)  0.0999(8)    0.5109(5)   1 5   0.06333
C4  C 2 0.8536(10)  0.1316(8)    0.3695(5)   1 5   0.06333
H5  H 2 0.81761     0.09867      0.56350     1 6   0.07599
H6  H 2 0.98374     0.17932      0.50876     1 6   0.07599
H7  H 2 0.89246     0.00774      0.49978     1 6   0.07599
H8  H 2 0.78792     0.14664      0.31838     1 6   0.07599
H9  H 2 0.89604     0.04558      0.36622     1 6   0.07599
H10 H 2 0.95752     0.21745      0.38173     1 6   0.07599
N11 N 2 0.2641(10)  0.8107(6)    0.1764(4)   1 3   0.03800
C12 C 2 0.2069(11)  0.9101(8)    0.1781(5)   1 3   0.03800
C13 C 2 0.2868(9)   0.7595(7)    0.2470(4)   1 3   0.03800
C14 C 2 0.2979(9)   0.7599(7)    0.1090(5)   1 3   0.03800
O15 O 2 0.1772(14)  0.9656(12)   0.1209(7)   1 3   0.03800
C16 C 2 0.1873(9)   0.9426(7)    0.2570(4)   1 3   0.03800
C17 C 2 0.2479(10)  0.8464(8)    0.3018(4)   1 3   0.03800
H18 H 2 0.20536     0.66096      0.24793     1 3.6 0.04559
H19 H 2 0.41421     0.75181      0.25527     1 3.6 0.04559
H20 H 2 0.19817     0.76004      0.06756     1 3.6 0.04559
H21 H 2 0.30609     0.66237      0.11735     1 3.6 0.04559
H22 H 2 0.41608     0.81846      0.09049     1 3.6 0.04559
H23 H 2 0.25681     1.04172      0.27043     1 3.6 0.04559
H24 H 2 0.05554     0.93460      0.26206     1 3.6 0.04559
H25 H 2 0.35740     0.89355      0.33794     1 3.6 0.04559
H26 H 2 0.15202     0.79233      0.33585     1 3.6 0.04559
C27 C 2 0.6362(13)  0.0551(8)    0.1548(4)   1 3   0.03800
N28 N 2 0.5761(15)  0.1368(8)    0.1962(5)   1 3   0.03800
C29 C 2 0.6501(14)  0.0654(8)    0.0798(4)   1 3   0.03800
C30 C 2 0.6895(13) -0.0369(8)    0.1918(5)   1 3   0.03800
N31 N 2 0.5596(13)  0.2414(9)    0.1695(6)   1 3   0.03800
H32 H 2 0.53996     0.11608      0.24905     1 3.6 0.04559
C33 C 2 0.7127(13) -0.0171(8)    0.0416(5)   1 3   0.03800
H34 H 2 0.60751     0.13887      0.05159     1 3.6 0.04559
C35 C 2 0.7529(14) -0.1179(9)    0.1532(5)   1 3   0.03800
H36 H 2 0.68097    -0.04820      0.25018     1 3.6 0.04559
C37 C 2 0.4879(8)   0.3129(8)    0.2032(5)   1 3   0.03800
C38 C 2 0.7682(14) -0.1104(8)    0.0762(5)   1 3   0.03800
H39 H 2 0.71876    -0.00322     -0.01679     1 3.6 0.04559
H40 H 2 0.79450    -0.19122      0.18220     1 3.6 0.04559
C41 C 2 0.4355(12)  0.2889(8)    0.2794(5)   1 3   0.03800
C42 C 2 0.4628(12)  0.4191(8)    0.1597(5)   1 3   0.03800
C43 C 2 0.8413(15) -0.2009(8)    0.0364(5)   1 3   0.03800
N44 N 2 0.4044(17)  0.3873(8)    0.3155(5)   1 3   0.03800
O45 O 2 0.4617(16)  0.1952(11)   0.3135(8)   1 3   0.03800
O46 O 2 0.3977(17)  0.4948(12)   0.1896(8)   1 3   0.03800
C47 C 2 0.4948(11)  0.4334(9)    0.0778(4)   1 3   0.03800
O48 O 2 0.8576(18) -0.2986(12)   0.0657(8)   1 3   0.03800
N49 N 2 0.8735(13) -0.1813(8)   -0.0355(5)   1 3   0.03800
C50 C 2 0.3602(15)  0.3885(8)    0.3865(5)   1 3   0.03800
H51 H 2 0.38884     0.45811      0.27995     1 3.6 0.04559
H52 H 2 0.55164     0.36221      0.05809     1 3.6 0.04559
H53 H 2 0.37465     0.42407      0.04793     1 3.6 0.04559
H54 H 2 0.57569     0.52999      0.07092     1 3.6 0.04559
H55 H 2 0.85467    -0.10124     -0.06041     1 3.6 0.04559
C56 C 2 0.9327(14) -0.2582(8)   -0.0826(5)   1 3   0.03800
C57 C 2 0.3622(16)  0.2909(8)    0.4368(5)   1 3   0.03800
C58 C 2 0.2895(14)  0.4866(8)    0.4042(5)   1 3   0.03800
C59 C 2 0.9252(14) -0.2295(9)   -0.1535(4)   1 3   0.03800
C60 C 2 0.9952(14) -0.3596(8)   -0.0647(5)   1 3   0.03800
C61 C 2 0.3152(13)  0.3088(8)    0.5058(5)   1 3   0.03800
H62 H 2 0.40853     0.21138      0.42302     1 3.6 0.04559
C63 C 2 0.2381(14)  0.5006(8)    0.4714(4)   1 3   0.03800
H64 H 2 0.27912     0.55453      0.36218     1 3.6 0.04559
C65 C 2 0.9751(13) -0.2993(8)   -0.2051(5)   1 3   0.03800
H66 H 2 0.87983    -0.14897     -0.17034     1 3.6 0.04559
C67 C 2 1.0414(14) -0.4294(9)   -0.1150(4)   1 3   0.03800
H68 H 2 1.00489    -0.38443     -0.00789     1 3.6 0.04559
C69 C 2 0.2558(14)  0.4132(8)    0.5234(5)   1 3   0.03800
N70 N 2 0.3093(14)  0.2358(8)    0.5682(5)   1 3   0.03800
H71 H 2 0.18729     0.57877      0.48428     1 3.6 0.04559
C72 C 2 1.0352(14) -0.4019(8)   -0.1872(5)   1 3   0.03800
H73 H 2 0.96772    -0.27387     -0.26211     1 3.6 0.04559
H74 H 2 1.09022    -0.50635     -0.09501     1 3.6 0.04559
N75 N 2 0.2217(15)  0.4027(8)    0.5955(4)   1 3   0.03800
H76 H 2 0.34615     0.15149      0.57282     1 3.6 0.04559
C77 C 2 0.2523(17)  0.2947(9)    0.6245(5)   1 3   0.03800
C78 C 2 1.0971(15) -0.4727(8)   -0.2437(5)   1 3   0.03800
H79 H 2 0.19076     0.46998      0.62842     1 3.6 0.04559
O80 O 2 0.2456(21)  0.2653(15)   0.6913(6)   1 3   0.03800
O81 O 2 1.1416(21) -0.4220(15)  -0.3030(7)   1 3   0.03800
N82 N 2 1.1403(15) -0.5746(7)   -0.2217(5)   1 3   0.03800
H83 H 2 1.11103    -0.61538     -0.17264     1 3.6 0.04559
H84 H 2 1.19034    -0.62663     -0.25693     1 3.6 0.04559

loop_
 _geom_bond_atom_site_label_1
 _geom_bond_atom_site_label_2
 _geom_bond_distance
 _geom_bond_site_symmetry_2
 _geom_bond_publ_flag
S1  O2  1.54(1) . ?
S1  C3  1.82(1) . ?
S1  C4  1.79(1) . ?
C3  H5  1.096   . ?
C3  H6  1.098   . ?
C3  H7  1.093   . ?
C4  H8  1.097   . ?
C4  H9  1.10    . ?
C4  H10 1.100   . ?
N11 C12 1.31(1) . ?
N11 C13 1.44(1) . ?
N11 C14 1.44(1) . ?
C12 O15 1.26(2) . ?
C12 C16 1.53(1) . ?
C13 C17 1.50(1) . ?
C13 H18 1.104   . ?
C13 H19 1.103   . ?
C14 H20 1.097   . ?
C14 H21 1.098   . ?
C14 H22 1.102   . ?
C16 C17 1.52(1) . ?
C16 H23 1.095   . ?
C16 H24 1.102   . ?
C17 H25 1.099   . ?
C17 H26 1.098   . ?
C27 N28 1.39(1) . ?
C27 C29 1.40(1) . ?
C27 C30 1.38(1) . ?
N28 N31 1.29(1) . ?
N28 H32 1.05    . ?
C29 C33 1.38(1) . ?
C29 H34 1.09    . ?
C30 C35 1.37(2) . ?
C30 H36 1.089   . ?
N31 C37 1.29(1) . ?
C33 C38 1.38(1) . ?
C33 H39 1.091   . ?
C35 C38 1.44(1) . ?
C35 H40 1.09    . ?
C37 C41 1.51(1) . ?
C37 C42 1.47(1) . ?
C38 C43 1.51(2) . ?
C41 N44 1.36(1) . ?
C41 O45 1.27(2) . ?
C42 O46 1.26(2) . ?
C42 C47 1.55(1) . ?
C43 O48 1.24(2) . ?
C43 N49 1.38(1) . ?
N44 C50 1.39(1) . ?
N44 H51 1.05    . ?
C47 H52 1.09    . ?
C47 H53 1.099   . ?
C47 H54 1.098   . ?
N49 H55 1.04    . ?
N49 C56 1.41(1) . ?
C50 C57 1.42(1) . ?
C50 C58 1.41(2) . ?
C56 C59 1.35(1) . ?
C56 C60 1.39(2) . ?
C57 C61 1.39(1) . ?
C57 H62 1.08    . ?
C58 C63 1.36(1) . ?
C58 H64 1.091   . ?
C59 C65 1.38(1) . ?
C59 H66 1.09    . ?
C60 C67 1.34(1) . ?
C60 H68 1.087   . ?
C61 C69 1.41(2) . ?
C61 N70 1.40(1) . ?
C63 C69 1.39(1) . ?
C63 H71 1.09    . ?
C65 C72 1.39(1) . ?
C65 H73 1.091   . ?
C67 C72 1.37(1) . ?
C67 H74 1.09    . ?
C69 N75 1.38(1) . ?
N70 H76 1.05    . ?
N70 C77 1.40(2) . ?
C72 C78 1.50(2) . ?
N75 C77 1.38(1) . ?
N75 H79 1.05    . ?
C77 O80 1.28(1) . ?
C78 O81 1.26(2) . ?
C78 N82 1.32(1) . ?
N82 H83 1.025   . ?
N82 H84 1.05    . ?

loop_
_geom_angle_atom_site_label_1
_geom_angle_atom_site_label_2
_geom_angle_atom_site_label_3
_geom_angle
_geom_angle_site_symmetry_1
_geom_angle_site_symmetry_3
_geom_angle_publ_flag
O2  S1  C3  104.5(8) . . ?
O2  S1  C4  107.3(8) . . ?
C3  S1  C4  93.6(6)  . . ?
S1  C3  H5  107.8    . . ?
S1  C3  H6  110.3    . . ?
S1  C3  H7  105.3    . . ?
H5  C3  H6  111.2    . . ?
H5  C3  H7  109.9    . . ?
H6  C3  H7  112.1    . . ?
S1  C4  H8  108.4    . . ?
S1  C4  H9  109.2    . . ?
S1  C4  H10 108.2    . . ?
H8  C4  H9  111.5    . . ?
H8  C4  H10 107.8    . . ?
H9  C4  H10 111.6    . . ?
C12 N11 C13 113.7(7) . . ?
C12 N11 C14 121.3(7) . . ?
C13 N11 C14 125.0(7) . . ?
N11 C12 O15 122(1)   . . ?
N11 C12 C16 109.0(7) . . ?
O15 C12 C16 129.0(9) . . ?
N11 C13 C17 107.1(6) . . ?
N11 C13 H18 108.7    . . ?
N11 C13 H19 109.3    . . ?
C17 C13 H18 112.8    . . ?
C17 C13 H19 113.0    . . ?
H18 C13 H19 105.8    . . ?
N11 C14 H20 109.2    . . ?
N11 C14 H21 109.0    . . ?
N11 C14 H22 110.5    . . ?
H20 C14 H21 110.4    . . ?
H20 C14 H22 109.0    . . ?
H21 C14 H22 108.9    . . ?
C12 C16 C17 105.2(6) . . ?
C12 C16 H23 110.1    . . ?
C12 C16 H24 107.6    . . ?
C17 C16 H23 113.4    . . ?
C17 C16 H24 113.0    . . ?
H23 C16 H24 107.3    . . ?
C13 C17 C16 104.8(6) . . ?
C13 C17 H25 111.6    . . ?
C13 C17 H26 110.4    . . ?
C16 C17 H25 111.3    . . ?
C16 C17 H26 111.2    . . ?
H25 C17 H26 107.7    . . ?
N28 C27 C29 123.6(9) . . ?
N28 C27 C30 116.6(9) . . ?
C29 C27 C30 119.7(9) . . ?
C27 N28 N31 120(1)   . . ?
C27 N28 H32 122.7    . . ?
N31 N28 H32 117      . . ?
C27 C29 C33 121.2(9) . . ?
C27 C29 H34 118.6    . . ?
C33 C29 H34 120.2    . . ?
C27 C30 C35 118.5(9) . . ?
C27 C30 H36 122.1    . . ?
C35 C30 H36 119.4    . . ?
N28 N31 C37 122(1)   . . ?
C29 C33 C38 121.2(9) . . ?
C29 C33 H39 116.8    . . ?
C38 C33 H39 122.0    . . ?
C30 C35 C38 123.2(9) . . ?
C30 C35 H40 118.7    . . ?
C38 C35 H40 118.0    . . ?
N31 C37 C41 123.1(8) . . ?
N31 C37 C42 113.3(8) . . ?
C41 C37 C42 123.6(8) . . ?
C33 C38 C35 116.1(9) . . ?
C33 C38 C43 122.8(9) . . ?
C35 C38 C43 121.1(9) . . ?
C37 C41 N44 116.9(8) . . ?
C37 C41 O45 120(1)   . . ?
N44 C41 O45 121(1)   . . ?
C37 C42 O46 117(1)   . . ?
C37 C42 C47 123.5(8) . . ?
O46 C42 C47 119(1)   . . ?
C38 C43 O48 120(1)   . . ?
C38 C43 N49 119.7(9) . . ?
O48 C43 N49 120(1)   . . ?
C41 N44 C50 127(1)   . . ?
C41 N44 H51 111      . . ?
C50 N44 H51 120      . . ?
C42 C47 H52 112.4    . . ?
C42 C47 H53 106.9    . . ?
C42 C47 H54 107.5    . . ?
H52 C47 H53 110.7    . . ?
H52 C47 H54 110.3    . . ?
H53 C47 H54 108.9    . . ?
C43 N49 H55 119.2    . . ?
C43 N49 C56 128.0(9) . . ?
H55 N49 C56 112.8    . . ?
N44 C50 C57 124(1)   . . ?
N44 C50 C58 115.2(9) . . ?
C57 C50 C58 119.9(9) . . ?
N49 C56 C59 115.5(9) . . ?
N49 C56 C60 127.9(9) . . ?
C59 C56 C60 116.6(9) . . ?
C50 C57 C61 116.4(9) . . ?
C50 C57 H62 121.1    . . ?
C61 C57 H62 122      . . ?
C50 C58 C63 122.7(9) . . ?
C50 C58 H64 117.7    . . ?
C63 C58 H64 119.6    . . ?
C56 C59 C65 121.2(9) . . ?
C56 C59 H66 119.5    . . ?
C65 C59 H66 119.3    . . ?
C56 C60 C67 122.5(9) . . ?
C56 C60 H68 118.6    . . ?
C67 C60 H68 119.0    . . ?
C57 C61 C69 121.9(9) . . ?
C57 C61 N70 131.3(9) . . ?
C69 C61 N70 106.8(9) . . ?
C58 C63 C69 117.6(9) . . ?
C58 C63 H71 121.3    . . ?
C69 C63 H71 121.0    . . ?
C59 C65 C72 122.1(9) . . ?
C59 C65 H73 119.6    . . ?
C72 C65 H73 118.3    . . ?
C60 C67 C72 121.9(9) . . ?
C60 C67 H74 116.5    . . ?
C72 C67 H74 121.5    . . ?
C61 C69 C63 120.9(9) . . ?
C61 C69 N75 106.9(9) . . ?
C63 C69 N75 132.1(9) . . ?
C61 N70 H76 125.4    . . ?
C61 N70 C77 109.4(9) . . ?
H76 N70 C77 125      . . ?
C65 C72 C67 115.7(9) . . ?
C65 C72 C78 121.4(9) . . ?
C67 C72 C78 122.9(9) . . ?
C69 N75 C77 110.9(9) . . ?
C69 N75 H79 127.5    . . ?
C77 N75 H79 121.1    . . ?
N70 C77 N75 105.9(9) . . ?
N70 C77 O80 128(1)   . . ?
N75 C77 O80 125(1)   . . ?
C72 C78 O81 121(1)   . . ?
C72 C78 N82 116.3(9) . . ?
O81 C78 N82 121(1)   . . ?
C78 N82 H83 123      . . ?
C78 N82 H84 121      . . ?
H83 N82 H84 115.6    . . ?
