# Supplementary material for: Structure of Pigment Yellow 181 dimethylsulfoxide N-methyl-2-pyrrolidone (1:1:1) solvate from XRPD + DFT-D
Source: Acta Crystallogr B Struct Sci Cryst Eng Mater. 2015 Feb 1;71(Pt 1):89–94. doi: 10.1107/S2052520615000724 (PMC4316649; doi:10.1107/S2052520615000724)
Supplement: Supplementary file 2 [file b-71-00089-Isup2.rtv]

data_I
loop_
_pd_meas_2theta_scan
_pd_meas_intensity_total
_pd_calc_intensity_total
_pd_proc_ls_weight
     3.00000   1685.00000   1663.69555      0.00059
     3.02000   1675.00000   1659.66414      0.00060
     3.04000   1634.00000   1655.59337      0.00061
     3.06000   1696.00000   1651.48754      0.00059
     3.08000   1653.00000   1647.35073      0.00060
     3.10000   1629.00000   1643.18691      0.00061
     3.12000   1671.00000   1638.99984      0.00060
     3.14000   1592.00000   1634.79314      0.00063
     3.16000   1610.00000   1630.57031      0.00062
     3.18000   1630.00000   1626.33465      0.00061
     3.20000   1660.00000   1622.08934      0.00060
     3.22000   1615.00000   1617.83744      0.00062
     3.24000   1622.00000   1613.58183      0.00062
     3.26000   1667.00000   1609.32530      0.00060
     3.28000   1592.00000   1605.07050      0.00063
     3.30000   1562.00000   1600.81993      0.00064
     3.32000   1568.00000   1596.57600      0.00064
     3.34000   1585.00000   1592.34100      0.00063
     3.36000   1584.00000   1588.11709      0.00063
     3.38000   1565.00000   1583.90633      0.00064
     3.40000   1598.00000   1579.71068      0.00063
     3.42000   1584.00000   1575.53199      0.00063
     3.44000   1552.00000   1571.37200      0.00064
     3.46000   1525.00000   1567.23237      0.00066
     3.48000   1574.00000   1563.11466      0.00064
     3.50000   1566.00000   1559.02032      0.00064
     3.52000   1524.00000   1554.95075      0.00066
     3.54000   1612.00000   1550.90724      0.00062
     3.56000   1493.00000   1546.89099      0.00067
     3.58000   1572.00000   1542.90315      0.00064
     3.60000   1541.00000   1538.94476      0.00065
     3.62000   1534.00000   1535.01680      0.00065
     3.64000   1525.00000   1531.12019      0.00066
     3.66000   1575.00000   1527.25576      0.00063
     3.68000   1503.00000   1523.42429      0.00067
     3.70000   1517.00000   1519.62648      0.00066
     3.72000   1474.00000   1515.86298      0.00068
     3.74000   1474.00000   1512.13437      0.00068
     3.76000   1491.00000   1508.44119      0.00067
     3.78000   1514.00000   1504.78396      0.00066
     3.80000   1562.00000   1501.16350      0.00064
     3.82000   1481.00000   1497.58133      0.00068
     3.84000   1453.00000   1494.03951      0.00069
     3.86000   1530.00000   1490.53744      0.00065
     3.88000   1485.00000   1487.07553      0.00067
     3.90000   1468.00000   1483.65483      0.00068
     3.92000   1485.00000   1480.27734      0.00067
     3.94000   1474.00000   1476.94430      0.00068
     3.96000   1437.00000   1473.65638      0.00070
     3.98000   1516.00000   1470.41524      0.00066
     4.00000   1462.00000   1467.22328      0.00068
     4.02000   1478.00000   1464.08407      0.00068
     4.04000   1413.00000   1461.00403      0.00071
     4.06000   1548.00000   1458.00333      0.00065
     4.08000   1476.00000   1455.16496      0.00068
     4.10000   1493.00000   1452.75688      0.00067
     4.12000   1520.00000   1451.39265      0.00066
     4.14000   1422.00000   1451.94626      0.00070
     4.16000   1506.00000   1454.88131      0.00066
     4.18000   1411.00000   1459.54455      0.00071
     4.20000   1452.00000   1464.76853      0.00069
     4.22000   1446.00000   1470.35142      0.00069
     4.24000   1512.00000   1477.04494      0.00066
     4.26000   1489.00000   1485.24711      0.00067
     4.28000   1479.00000   1494.39029      0.00068
     4.30000   1492.00000   1503.73000      0.00067
     4.32000   1545.00000   1513.12861      0.00065
     4.34000   1497.00000   1522.78874      0.00067
     4.36000   1529.00000   1532.69550      0.00065
     4.38000   1505.00000   1542.76663      0.00066
     4.40000   1540.00000   1553.60430      0.00065
     4.42000   1559.00000   1566.51873      0.00064
     4.44000   1573.00000   1582.33537      0.00064
     4.46000   1579.00000   1600.89046      0.00063
     4.48000   1582.00000   1622.04201      0.00063
     4.50000   1616.00000   1645.82304      0.00062
     4.52000   1603.00000   1671.54854      0.00062
     4.54000   1704.00000   1698.76645      0.00059
     4.56000   1696.00000   1727.68378      0.00059
     4.58000   1731.00000   1759.44213      0.00058
     4.60000   1752.00000   1795.26740      0.00057
     4.62000   1852.00000   1836.36483      0.00054
     4.64000   1764.00000   1884.03009      0.00057
     4.66000   1991.00000   1939.87319      0.00050
     4.68000   1963.00000   2006.38886      0.00051
     4.70000   2015.00000   2086.40888      0.00050
     4.72000   2221.00000   2182.67308      0.00045
     4.74000   2328.00000   2302.13489      0.00043
     4.76000   2506.00000   2462.11199      0.00040
     4.78000   2676.00000   2674.88110      0.00037
     4.80000   2808.00000   2883.60381      0.00036
     4.82000   2920.00000   2915.08455      0.00034
     4.84000   2580.00000   2618.31591      0.00039
     4.86000   2300.00000   2107.47501      0.00043
     4.88000   1743.00000   1678.38029      0.00057
     4.90000   1428.00000   1461.98591      0.00070
     4.92000   1408.00000   1389.68598      0.00071
     4.94000   1438.00000   1370.02207      0.00070
     4.96000   1425.00000   1362.76207      0.00070
     4.98000   1338.00000   1358.10640      0.00075
     5.00000   1390.00000   1354.34668      0.00072
     5.02000   1348.00000   1351.10246      0.00074
     5.04000   1364.00000   1348.20361      0.00073
     5.06000   1315.00000   1345.54427      0.00076
     5.08000   1404.00000   1343.05584      0.00071
     5.10000   1377.00000   1340.69240      0.00073
     5.12000   1380.00000   1338.42207      0.00072
     5.14000   1297.00000   1336.21059      0.00077
     5.16000   1403.00000   1334.00090      0.00071
     5.18000   1334.00000   1331.72891      0.00075
     5.20000   1329.00000   1329.61140      0.00075
     5.22000   1335.00000   1327.94688      0.00075
     5.24000   1336.00000   1326.33565      0.00075
     5.26000   1285.00000   1324.73629      0.00078
     5.28000   1304.00000   1323.14842      0.00077
     5.30000   1391.00000   1321.57166      0.00072
     5.32000   1359.00000   1320.00563      0.00074
     5.34000   1277.00000   1318.44997      0.00078
     5.36000   1330.00000   1316.90432      0.00075
     5.38000   1295.00000   1315.36834      0.00077
     5.40000   1318.00000   1313.84168      0.00076
     5.42000   1338.00000   1312.32401      0.00075
     5.44000   1262.00000   1310.81501      0.00079
     5.46000   1353.00000   1309.31435      0.00074
     5.48000   1347.00000   1307.82173      0.00074
     5.50000   1290.00000   1306.33684      0.00078
     5.52000   1355.00000   1304.85940      0.00074
     5.54000   1300.00000   1303.38911      0.00077
     5.56000   1288.00000   1301.92569      0.00078
     5.58000   1333.00000   1300.46888      0.00075
     5.60000   1259.00000   1299.01841      0.00079
     5.62000   1341.00000   1297.57403      0.00075
     5.64000   1343.00000   1296.13548      0.00074
     5.66000   1315.00000   1294.70254      0.00076
     5.68000   1346.00000   1293.27496      0.00074
     5.70000   1269.00000   1291.85253      0.00079
     5.72000   1318.00000   1290.43502      0.00076
     5.74000   1264.00000   1289.02223      0.00079
     5.76000   1262.00000   1287.61395      0.00079
     5.78000   1278.00000   1286.21000      0.00078
     5.80000   1240.00000   1284.81018      0.00081
     5.82000   1342.00000   1283.41431      0.00075
     5.84000   1328.00000   1282.02222      0.00075
     5.86000   1323.00000   1280.63375      0.00076
     5.88000   1270.00000   1279.24873      0.00079
     5.90000   1302.00000   1277.86702      0.00077
     5.92000   1277.00000   1276.48846      0.00078
     5.94000   1214.00000   1275.11293      0.00082
     5.96000   1221.00000   1273.74029      0.00082
     5.98000   1283.00000   1272.37041      0.00078
     6.00000   1260.00000   1271.00318      0.00079
     6.02000   1279.00000   1269.63848      0.00078
     6.04000   1233.00000   1268.27621      0.00081
     6.06000   1319.00000   1266.91627      0.00076
     6.08000   1305.00000   1265.55857      0.00077
     6.10000   1261.00000   1264.20301      0.00079
     6.12000   1199.00000   1262.84951      0.00083
     6.14000   1258.00000   1261.49801      0.00079
     6.16000   1213.00000   1260.14843      0.00082
     6.18000   1227.00000   1258.80070      0.00081
     6.20000   1264.00000   1257.45476      0.00079
     6.22000   1258.00000   1256.11056      0.00079
     6.24000   1228.00000   1254.76806      0.00081
     6.26000   1293.00000   1253.42720      0.00077
     6.28000   1211.00000   1252.08795      0.00083
     6.30000   1284.00000   1250.75028      0.00078
     6.32000   1238.00000   1249.41415      0.00081
     6.34000   1226.00000   1248.07954      0.00082
     6.36000   1205.00000   1246.74643      0.00083
     6.38000   1279.00000   1245.41480      0.00078
     6.40000   1221.00000   1244.08464      0.00082
     6.42000   1266.00000   1242.75595      0.00079
     6.44000   1214.00000   1241.42872      0.00082
     6.46000   1230.00000   1240.10294      0.00081
     6.48000   1231.00000   1238.77864      0.00081
     6.50000   1232.00000   1237.45580      0.00081
     6.52000   1260.00000   1236.13445      0.00079
     6.54000   1194.00000   1234.81460      0.00084
     6.56000   1143.00000   1233.49627      0.00087
     6.58000   1226.00000   1232.17947      0.00082
     6.60000   1230.00000   1230.86424      0.00081
     6.62000   1211.00000   1229.55059      0.00083
     6.64000   1190.00000   1228.23857      0.00084
     6.66000   1186.00000   1226.92820      0.00084
     6.68000   1158.00000   1225.61951      0.00086
     6.70000   1241.00000   1224.31256      0.00081
     6.72000   1211.00000   1223.00748      0.00083
     6.74000   1212.00000   1221.70430      0.00083
     6.76000   1189.00000   1220.40318      0.00084
     6.78000   1222.00000   1219.10411      0.00082
     6.80000   1197.00000   1217.80710      0.00084
     6.82000   1247.00000   1216.51241      0.00080
     6.84000   1163.00000   1215.22006      0.00086
     6.86000   1217.00000   1213.93010      0.00082
     6.88000   1226.00000   1212.64262      0.00082
     6.90000   1138.00000   1211.35777      0.00088
     6.92000   1253.00000   1210.07572      0.00080
     6.94000   1212.00000   1208.79653      0.00083
     6.96000   1184.00000   1207.52035      0.00084
     6.98000   1274.00000   1206.24743      0.00078
     7.00000   1171.00000   1204.97802      0.00085
     7.02000   1211.00000   1203.71253      0.00083
     7.04000   1239.00000   1202.45147      0.00081
     7.06000   1197.00000   1201.19549      0.00084
     7.08000   1248.00000   1199.94735      0.00080
     7.10000   1187.00000   1198.70514      0.00084
     7.12000   1198.00000   1197.45355      0.00083
     7.14000   1222.00000   1196.20152      0.00082
     7.16000   1112.00000   1194.95253      0.00090
     7.18000   1210.00000   1193.70686      0.00083
     7.20000   1209.00000   1192.46458      0.00083
     7.22000   1189.00000   1191.22578      0.00084
     7.24000   1208.00000   1189.99054      0.00083
     7.26000   1190.00000   1188.75895      0.00084
     7.28000   1201.00000   1187.53109      0.00083
     7.30000   1135.00000   1186.30705      0.00088
     7.32000   1179.00000   1185.08693      0.00085
     7.34000   1204.00000   1183.87081      0.00083
     7.36000   1178.00000   1182.65878      0.00085
     7.38000   1197.00000   1181.45095      0.00084
     7.40000   1150.00000   1180.24740      0.00087
     7.42000   1141.00000   1179.04825      0.00088
     7.44000   1162.00000   1177.85359      0.00086
     7.46000   1174.00000   1176.66353      0.00085
     7.48000   1146.00000   1175.47819      0.00087
     7.50000   1193.00000   1174.29769      0.00084
     7.52000   1179.00000   1173.12214      0.00085
     7.54000   1189.00000   1171.95167      0.00084
     7.56000   1157.00000   1170.78643      0.00086
     7.58000   1204.00000   1169.62656      0.00083
     7.60000   1188.00000   1168.47222      0.00084
     7.62000   1197.00000   1167.32359      0.00084
     7.64000   1211.00000   1166.18085      0.00083
     7.66000   1186.00000   1165.04420      0.00084
     7.68000   1186.00000   1163.91389      0.00084
     7.70000   1140.00000   1162.79017      0.00088
     7.72000   1194.00000   1161.67334      0.00084
     7.74000   1187.00000   1160.56374      0.00084
     7.76000   1173.00000   1159.46175      0.00085
     7.78000   1243.00000   1158.36784      0.00080
     7.80000   1127.00000   1157.28256      0.00089
     7.82000   1178.00000   1156.20655      0.00085
     7.84000   1118.00000   1155.14062      0.00089
     7.86000   1152.00000   1154.08577      0.00087
     7.88000   1125.00000   1153.04324      0.00089
     7.90000   1149.00000   1152.01466      0.00087
     7.92000   1183.00000   1151.00225      0.00085
     7.94000   1227.00000   1150.00927      0.00081
     7.96000   1248.00000   1149.04096      0.00080
     7.98000   1145.00000   1148.10619      0.00087
     8.00000   1115.00000   1147.21983      0.00090
     8.02000   1105.00000   1146.40507      0.00090
     8.04000   1100.00000   1145.69404      0.00091
     8.06000   1174.00000   1145.12331      0.00085
     8.08000   1150.00000   1144.72163      0.00087
     8.10000   1167.00000   1144.50024      0.00086
     8.12000   1132.00000   1144.45768      0.00088
     8.14000   1160.00000   1144.59169      0.00086
     8.16000   1159.00000   1144.91337      0.00086
     8.18000   1087.00000   1145.43903      0.00092
     8.20000   1141.00000   1146.17602      0.00088
     8.22000   1135.00000   1147.13733      0.00088
     8.24000   1169.00000   1148.35735      0.00086
     8.26000   1175.00000   1149.88767      0.00085
     8.28000   1174.00000   1151.79065      0.00085
     8.30000   1187.00000   1154.15182      0.00084
     8.32000   1222.00000   1157.09391      0.00082
     8.34000   1155.00000   1160.74854      0.00087
     8.36000   1142.00000   1165.15919      0.00088
     8.38000   1141.00000   1170.09826      0.00088
     8.40000   1175.00000   1174.82696      0.00085
     8.42000   1123.00000   1177.92055      0.00089
     8.44000   1168.00000   1177.38941      0.00086
     8.46000   1140.00000   1171.65266      0.00088
     8.48000   1153.00000   1161.40466      0.00087
     8.50000   1114.00000   1149.77772      0.00090
     8.52000   1150.00000   1139.65384      0.00087
     8.54000   1097.00000   1132.10999      0.00091
     8.56000   1177.00000   1126.94414      0.00085
     8.58000   1124.00000   1123.48234      0.00089
     8.60000   1121.00000   1121.06263      0.00089
     8.62000   1101.00000   1119.22097      0.00091
     8.64000   1051.00000   1117.69251      0.00095
     8.66000   1113.00000   1116.34391      0.00090
     8.68000   1089.00000   1115.11011      0.00092
     8.70000   1118.00000   1113.95699      0.00089
     8.72000   1153.00000   1112.86426      0.00087
     8.74000   1136.00000   1111.81978      0.00088
     8.76000   1098.00000   1110.82503      0.00091
     8.78000   1151.00000   1109.88755      0.00087
     8.80000   1121.00000   1109.00051      0.00089
     8.82000   1138.00000   1108.15985      0.00088
     8.84000   1116.00000   1107.36824      0.00090
     8.86000   1083.00000   1106.63477      0.00092
     8.88000   1084.00000   1105.96734      0.00092
     8.90000   1056.00000   1105.36128      0.00095
     8.92000   1088.00000   1104.82882      0.00092
     8.94000   1143.00000   1104.41311      0.00087
     8.96000   1165.00000   1104.12441      0.00086
     8.98000   1152.00000   1103.98316      0.00087
     9.00000   1119.00000   1104.03421      0.00089
     9.02000   1145.00000   1104.34533      0.00087
     9.04000   1112.00000   1105.01075      0.00090
     9.06000   1121.00000   1106.23347      0.00089
     9.08000   1119.00000   1108.14427      0.00089
     9.10000   1093.00000   1109.81743      0.00091
     9.12000   1128.00000   1110.59174      0.00089
     9.14000   1095.00000   1111.56454      0.00091
     9.16000   1105.00000   1112.90158      0.00090
     9.18000   1111.00000   1114.74562      0.00090
     9.20000   1132.00000   1117.43839      0.00088
     9.22000   1175.00000   1122.01652      0.00085
     9.24000   1165.00000   1131.36260      0.00086
     9.26000   1211.00000   1151.61565      0.00083
     9.28000   1209.00000   1191.71043      0.00083
     9.30000   1319.00000   1258.84364      0.00076
     9.32000   1371.00000   1352.62625      0.00073
     9.34000   1452.00000   1466.15643      0.00069
     9.36000   1526.00000   1594.96949      0.00066
     9.38000   1636.00000   1740.60056      0.00061
     9.40000   1889.00000   1907.09964      0.00053
     9.42000   1968.00000   2098.88159      0.00051
     9.44000   2270.00000   2325.39536      0.00044
     9.46000   2555.00000   2604.03721      0.00039
     9.48000   2920.00000   2952.70107      0.00034
     9.50000   3270.00000   3386.46162      0.00031
     9.52000   4047.00000   3932.04057      0.00025
     9.54000   4853.00000   4636.24103      0.00021
     9.56000   5762.00000   5530.72316      0.00017
     9.58000   6883.00000   6523.89891      0.00015
     9.60000   7292.00000   7268.75221      0.00014
     9.62000   7094.00000   7227.11083      0.00014
     9.64000   5958.00000   6120.66275      0.00017
     9.66000   4304.00000   4373.78905      0.00023
     9.68000   2769.00000   2796.25435      0.00036
     9.70000   1831.00000   1829.28405      0.00055
     9.72000   1432.00000   1397.04425      0.00070
     9.74000   1246.00000   1244.54445      0.00080
     9.76000   1253.00000   1193.52551      0.00080
     9.78000   1203.00000   1171.71134      0.00083
     9.80000   1179.00000   1158.27265      0.00085
     9.82000   1171.00000   1147.38354      0.00085
     9.84000   1167.00000   1136.72136      0.00086
     9.86000   1164.00000   1125.63593      0.00086
     9.88000   1114.00000   1115.00402      0.00090
     9.90000   1152.00000   1105.92145      0.00087
     9.92000   1107.00000   1098.71285      0.00090
     9.94000   1054.00000   1093.14255      0.00095
     9.96000   1070.00000   1088.73883      0.00093
     9.98000   1126.00000   1085.13328      0.00089
    10.00000   1073.00000   1082.31939      0.00093
    10.02000   1075.00000   1079.90166      0.00093
    10.04000   1069.00000   1077.71203      0.00094
    10.06000   1090.00000   1075.67023      0.00092
    10.08000   1071.00000   1073.73250      0.00093
    10.10000   1062.00000   1071.84921      0.00094
    10.12000   1012.00000   1069.96001      0.00099
    10.14000   1075.00000   1067.99316      0.00093
    10.16000   1061.00000   1065.79312      0.00094
    10.18000   1025.00000   1063.30347      0.00098
    10.20000   1026.00000   1061.52091      0.00097
    10.22000   1063.00000   1060.87626      0.00094
    10.24000   1049.00000   1060.38312      0.00095
    10.26000   1045.00000   1059.90891      0.00096
    10.28000   1070.00000   1059.45487      0.00093
    10.30000   1146.00000   1059.02269      0.00087
    10.32000   1052.00000   1058.61460      0.00095
    10.34000   1050.00000   1058.23341      0.00095
    10.36000   1047.00000   1057.88265      0.00096
    10.38000   1067.00000   1057.56674      0.00094
    10.40000   1019.00000   1057.29118      0.00098
    10.42000   1030.00000   1057.06290      0.00097
    10.44000   1078.00000   1056.89065      0.00093
    10.46000   1066.00000   1056.78612      0.00094
    10.48000   1092.00000   1056.76502      0.00092
    10.50000   1037.00000   1056.84746      0.00096
    10.52000   1047.00000   1057.06206      0.00096
    10.54000   1107.00000   1057.45794      0.00090
    10.56000   1158.00000   1058.11853      0.00086
    10.58000   1141.00000   1059.18780      0.00088
    10.60000   1184.00000   1060.91322      0.00084
    10.62000   1140.00000   1063.66927      0.00088
    10.64000   1105.00000   1067.94329      0.00090
    10.66000   1134.00000   1074.26074      0.00088
    10.68000   1061.00000   1083.10529      0.00094
    10.70000   1043.00000   1095.00386      0.00096
    10.72000   1130.00000   1110.63808      0.00088
    10.74000   1116.00000   1130.65877      0.00090
    10.76000   1117.00000   1155.51056      0.00090
    10.78000   1185.00000   1185.65892      0.00084
    10.80000   1171.00000   1222.27841      0.00085
    10.82000   1192.00000   1267.09597      0.00084
    10.84000   1271.00000   1321.84349      0.00079
    10.86000   1333.00000   1387.97673      0.00075
    10.88000   1474.00000   1464.86091      0.00068
    10.90000   1531.00000   1545.92810      0.00065
    10.92000   1577.00000   1614.52703      0.00063
    10.94000   1660.00000   1644.12440      0.00060
    10.96000   1716.00000   1609.61145      0.00058
    10.98000   1542.00000   1510.49260      0.00065
    11.00000   1358.00000   1380.63559      0.00074
    11.02000   1246.00000   1261.72849      0.00080
    11.04000   1088.00000   1175.33121      0.00092
    11.06000   1057.00000   1121.81754      0.00095
    11.08000   1059.00000   1091.98737      0.00094
    11.10000   1011.00000   1075.94643      0.00099
    11.12000    987.00000   1066.87907      0.00101
    11.14000   1054.00000   1061.17944      0.00095
    11.16000   1045.00000   1057.23929      0.00096
    11.18000   1047.00000   1054.38660      0.00096
    11.20000   1025.00000   1052.32931      0.00098
    11.22000   1029.00000   1050.91886      0.00097
    11.24000   1060.00000   1050.10672      0.00094
    11.26000   1092.00000   1049.95073      0.00092
    11.28000    988.00000   1050.63766      0.00101
    11.30000    989.00000   1052.58651      0.00101
    11.32000   1049.00000   1056.44439      0.00095
    11.34000   1024.00000   1063.05847      0.00098
    11.36000   1056.00000   1073.43614      0.00095
    11.38000   1072.00000   1088.74551      0.00093
    11.40000   1054.00000   1110.35863      0.00095
    11.42000   1108.00000   1139.54110      0.00090
    11.44000   1141.00000   1177.17826      0.00088
    11.46000   1159.00000   1224.31696      0.00086
    11.48000   1238.00000   1283.07194      0.00081
    11.50000   1275.00000   1356.89045      0.00078
    11.52000   1335.00000   1449.88723      0.00075
    11.54000   1537.00000   1565.71521      0.00065
    11.56000   1699.00000   1707.90363      0.00059
    11.58000   1917.00000   1869.90255      0.00052
    11.60000   2071.00000   2023.14518      0.00048
    11.62000   2225.00000   2113.94559      0.00045
    11.64000   2148.00000   2086.22006      0.00047
    11.66000   1906.00000   1931.31724      0.00052
    11.68000   1693.00000   1714.71863      0.00059
    11.70000   1539.00000   1526.24758      0.00065
    11.72000   1355.00000   1414.31676      0.00074
    11.74000   1335.00000   1378.24090      0.00075
    11.76000   1320.00000   1391.14127      0.00076
    11.78000   1414.00000   1417.24246      0.00071
    11.80000   1399.00000   1420.95845      0.00071
    11.82000   1373.00000   1378.90346      0.00073
    11.84000   1315.00000   1297.21711      0.00076
    11.86000   1230.00000   1208.62539      0.00081
    11.88000   1208.00000   1140.65459      0.00083
    11.90000   1124.00000   1100.48835      0.00089
    11.92000   1134.00000   1082.07314      0.00088
    11.94000   1107.00000   1076.81373      0.00090
    11.96000   1096.00000   1079.50086      0.00091
    11.98000   1086.00000   1089.43891      0.00092
    12.00000   1126.00000   1109.21791      0.00089
    12.02000   1229.00000   1143.60573      0.00081
    12.04000   1188.00000   1198.36871      0.00084
    12.06000   1300.00000   1279.18354      0.00077
    12.08000   1387.00000   1390.99036      0.00072
    12.10000   1474.00000   1537.00124      0.00068
    12.12000   1711.00000   1720.66528      0.00058
    12.14000   1998.00000   1950.11838      0.00050
    12.16000   2201.00000   2239.64657      0.00045
    12.18000   2587.00000   2608.51565      0.00039
    12.20000   3017.00000   3077.93353      0.00033
    12.22000   3712.00000   3658.29582      0.00027
    12.24000   4308.00000   4306.85986      0.00023
    12.26000   4904.00000   4872.83684      0.00020
    12.28000   5199.00000   5101.77566      0.00019
    12.30000   4792.00000   4775.08401      0.00021
    12.32000   3965.00000   3941.45248      0.00025
    12.34000   3002.00000   2948.29770      0.00033
    12.36000   2133.00000   2137.74147      0.00047
    12.38000   1637.00000   1635.79709      0.00061
    12.40000   1341.00000   1393.98158      0.00075
    12.42000   1329.00000   1311.53582      0.00075
    12.44000   1283.00000   1312.20136      0.00078
    12.46000   1331.00000   1357.59237      0.00075
    12.48000   1382.00000   1431.03334      0.00072
    12.50000   1517.00000   1521.51381      0.00066
    12.52000   1575.00000   1618.28558      0.00063
    12.54000   1662.00000   1717.81028      0.00060
    12.56000   1814.00000   1836.55111      0.00055
    12.58000   1998.00000   2006.34787      0.00050
    12.60000   2282.00000   2239.47511      0.00044
    12.62000   2503.00000   2487.79871      0.00040
    12.64000   2651.00000   2632.10930      0.00038
    12.66000   2535.00000   2546.78190      0.00039
    12.68000   2272.00000   2221.79643      0.00044
    12.70000   1860.00000   1802.84260      0.00054
    12.72000   1474.00000   1465.77997      0.00068
    12.74000   1291.00000   1285.76386      0.00077
    12.76000   1215.00000   1238.73321      0.00082
    12.78000   1254.00000   1271.84325      0.00080
    12.80000   1348.00000   1349.48137      0.00074
    12.82000   1419.00000   1459.37311      0.00070
    12.84000   1616.00000   1603.52531      0.00062
    12.86000   1755.00000   1790.51307      0.00057
    12.88000   2058.00000   2030.60564      0.00049
    12.90000   2349.00000   2329.21467      0.00043
    12.92000   2719.00000   2671.29376      0.00037
    12.94000   3061.00000   2996.99623      0.00033
    12.96000   3157.00000   3192.09405      0.00032
    12.98000   3117.00000   3131.61828      0.00032
    13.00000   2738.00000   2782.96898      0.00037
    13.02000   2262.00000   2268.83696      0.00044
    13.04000   1871.00000   1779.70188      0.00053
    13.06000   1458.00000   1428.79024      0.00069
    13.08000   1295.00000   1223.48130      0.00077
    13.10000   1168.00000   1119.32414      0.00086
    13.12000   1100.00000   1070.29517      0.00091
    13.14000   1083.00000   1045.46338      0.00092
    13.16000   1036.00000   1030.61082      0.00097
    13.18000   1000.00000   1020.62404      0.00100
    13.20000   1018.00000   1013.28415      0.00098
    13.22000   1102.00000   1007.58091      0.00091
    13.24000    975.00000   1003.02285      0.00103
    13.26000    998.00000    999.32247      0.00100
    13.28000   1030.00000    996.28198      0.00097
    13.30000    997.00000    993.76039      0.00100
    13.32000   1030.00000    991.65615      0.00097
    13.34000    995.00000    989.89393      0.00101
    13.36000    985.00000    988.41713      0.00102
    13.38000    980.00000    987.18500      0.00102
    13.40000    960.00000    986.16756      0.00104
    13.42000    982.00000    985.34290      0.00102
    13.44000   1016.00000    984.69441      0.00098
    13.46000    970.00000    984.21140      0.00103
    13.48000   1022.00000    983.88977      0.00098
    13.50000   1047.00000    983.72776      0.00096
    13.52000   1014.00000    983.72451      0.00099
    13.54000    974.00000    983.87551      0.00103
    13.56000   1024.00000    984.20385      0.00098
    13.58000   1010.00000    984.84073      0.00099
    13.60000    982.00000    985.81445      0.00102
    13.62000   1037.00000    987.11082      0.00096
    13.64000   1020.00000    988.79344      0.00098
    13.66000   1008.00000    990.96302      0.00099
    13.68000    989.00000    993.74915      0.00101
    13.70000   1035.00000    997.33961      0.00097
    13.72000   1053.00000   1002.05836      0.00095
    13.74000   1037.00000   1008.53417      0.00096
    13.76000   1071.00000   1017.89985      0.00093
    13.78000   1088.00000   1032.07469      0.00092
    13.80000   1060.00000   1054.10854      0.00094
    13.82000   1113.00000   1088.26021      0.00090
    13.84000   1144.00000   1139.12921      0.00087
    13.86000   1275.00000   1210.03448      0.00078
    13.88000   1364.00000   1305.42872      0.00073
    13.90000   1515.00000   1432.40265      0.00066
    13.92000   1696.00000   1599.24019      0.00059
    13.94000   1845.00000   1814.51366      0.00054
    13.96000   2094.00000   2081.54489      0.00048
    13.98000   2444.00000   2388.69236      0.00041
    14.00000   2685.00000   2697.38173      0.00037
    14.02000   2846.00000   2934.53370      0.00035
    14.04000   3047.00000   3004.09918      0.00033
    14.06000   2792.00000   2838.30056      0.00036
    14.08000   2444.00000   2472.24590      0.00041
    14.10000   2003.00000   2040.73045      0.00050
    14.12000   1632.00000   1668.75182      0.00061
    14.14000   1346.00000   1408.58026      0.00074
    14.16000   1191.00000   1255.03535      0.00084
    14.18000   1165.00000   1179.44187      0.00086
    14.20000   1131.00000   1157.39857      0.00088
    14.22000   1183.00000   1178.18536      0.00085
    14.24000   1294.00000   1244.38075      0.00077
    14.26000   1382.00000   1365.31998      0.00072
    14.28000   1593.00000   1551.92682      0.00063
    14.30000   1780.00000   1817.85793      0.00056
    14.32000   2110.00000   2185.86398      0.00047
    14.34000   2680.00000   2692.24350      0.00037
    14.36000   3208.00000   3381.06943      0.00031
    14.38000   4201.00000   4279.48955      0.00024
    14.40000   5407.00000   5342.20722      0.00018
    14.42000   6445.00000   6371.13229      0.00016
    14.44000   6879.00000   6991.47956      0.00015
    14.46000   6834.00000   6815.01424      0.00015
    14.48000   5827.00000   5770.61828      0.00017
    14.50000   4384.00000   4264.02088      0.00023
    14.52000   2872.00000   2873.56817      0.00035
    14.54000   1880.00000   1927.35873      0.00053
    14.56000   1384.00000   1424.05569      0.00072
    14.58000   1271.00000   1206.01582      0.00079
    14.60000   1116.00000   1125.20775      0.00090
    14.62000   1146.00000   1100.84709      0.00087
    14.64000   1124.00000   1103.56711      0.00089
    14.66000   1150.00000   1127.13365      0.00087
    14.68000   1108.00000   1174.34009      0.00090
    14.70000   1209.00000   1248.58319      0.00083
    14.72000   1340.00000   1355.50705      0.00075
    14.74000   1473.00000   1505.89164      0.00068
    14.76000   1685.00000   1715.75120      0.00059
    14.78000   2000.00000   2000.08669      0.00050
    14.80000   2411.00000   2356.34871      0.00041
    14.82000   2825.00000   2740.27521      0.00035
    14.84000   2909.00000   3046.18479      0.00034
    14.86000   3111.00000   3128.39837      0.00032
    14.88000   2990.00000   2893.33708      0.00033
    14.90000   2481.00000   2409.29471      0.00040
    14.92000   1919.00000   1879.54234      0.00052
    14.94000   1507.00000   1469.22574      0.00066
    14.96000   1251.00000   1223.07785      0.00080
    14.98000   1104.00000   1103.62228      0.00091
    15.00000   1056.00000   1054.28453      0.00095
    15.02000   1010.00000   1035.61527      0.00099
    15.04000    999.00000   1028.96818      0.00100
    15.06000   1022.00000   1027.27951      0.00098
    15.08000   1001.00000   1027.39836      0.00100
    15.10000   1010.00000   1027.12383      0.00099
    15.12000    995.00000   1025.53331      0.00101
    15.14000    975.00000   1021.21357      0.00103
    15.16000    955.00000   1014.04400      0.00105
    15.18000    953.00000   1006.71537      0.00105
    15.20000    968.00000   1002.20794      0.00103
    15.22000    966.00000   1000.70958      0.00104
    15.24000    997.00000   1001.94928      0.00100
    15.26000    999.00000   1005.30306      0.00100
    15.28000   1000.00000   1010.43003      0.00100
    15.30000    981.00000   1017.43547      0.00102
    15.32000   1001.00000   1026.99540      0.00100
    15.34000    983.00000   1040.64867      0.00102
    15.36000   1031.00000   1061.35064      0.00097
    15.38000   1078.00000   1094.16835      0.00093
    15.40000   1201.00000   1146.80025      0.00083
    15.42000   1230.00000   1229.57618      0.00081
    15.44000   1437.00000   1355.04898      0.00070
    15.46000   1638.00000   1538.03604      0.00061
    15.48000   1859.00000   1796.78091      0.00054
    15.50000   2229.00000   2154.31950      0.00045
    15.52000   2689.00000   2635.01518      0.00037
    15.54000   3513.00000   3247.29908      0.00028
    15.56000   4149.00000   3952.64057      0.00024
    15.58000   4719.00000   4637.26577      0.00021
    15.60000   5125.00000   5109.23445      0.00020
    15.62000   5059.00000   5155.71011      0.00020
    15.64000   4595.00000   4678.92267      0.00022
    15.66000   3691.00000   3821.96246      0.00027
    15.68000   2890.00000   2895.78127      0.00035
    15.70000   2107.00000   2143.08754      0.00047
    15.72000   1651.00000   1641.97961      0.00061
    15.74000   1294.00000   1356.40890      0.00077
    15.76000   1151.00000   1210.94737      0.00087
    15.78000   1100.00000   1140.21927      0.00091
    15.80000   1099.00000   1104.94405      0.00091
    15.82000   1084.00000   1087.03239      0.00092
    15.84000   1042.00000   1079.97682      0.00096
    15.86000   1063.00000   1082.28290      0.00094
    15.88000   1088.00000   1094.45564      0.00092
    15.90000   1089.00000   1117.91381      0.00092
    15.92000   1138.00000   1154.52953      0.00088
    15.94000   1230.00000   1205.84066      0.00081
    15.96000   1246.00000   1271.05811      0.00080
    15.98000   1337.00000   1344.21007      0.00075
    16.00000   1366.00000   1412.05004      0.00073
    16.02000   1519.00000   1454.79239      0.00066
    16.04000   1437.00000   1452.29979      0.00070
    16.06000   1412.00000   1396.97622      0.00071
    16.08000   1299.00000   1304.53000      0.00077
    16.10000   1185.00000   1205.46264      0.00084
    16.12000   1102.00000   1123.11043      0.00091
    16.14000   1064.00000   1065.58258      0.00094
    16.16000   1021.00000   1030.35670      0.00098
    16.18000   1006.00000   1010.66397      0.00099
    16.20000    984.00000    999.96403      0.00102
    16.22000   1017.00000    993.91200      0.00098
    16.24000   1016.00000    990.16770      0.00098
    16.26000    986.00000    987.65854      0.00101
    16.28000    967.00000    985.96973      0.00103
    16.30000    979.00000    984.93376      0.00102
    16.32000    979.00000    984.57169      0.00102
    16.34000    954.00000    985.03053      0.00105
    16.36000    980.00000    986.73398      0.00102
    16.38000    950.00000    990.43509      0.00105
    16.40000    973.00000    996.87751      0.00103
    16.42000    977.00000   1006.94611      0.00102
    16.44000   1012.00000   1023.25386      0.00099
    16.46000   1089.00000   1048.71572      0.00092
    16.48000   1095.00000   1086.98407      0.00091
    16.50000   1142.00000   1141.66415      0.00088
    16.52000   1174.00000   1214.13217      0.00085
    16.54000   1210.00000   1300.46377      0.00083
    16.56000   1314.00000   1390.20669      0.00076
    16.58000   1401.00000   1470.20666      0.00071
    16.60000   1466.00000   1530.36157      0.00068
    16.62000   1573.00000   1562.36986      0.00064
    16.64000   1538.00000   1553.84958      0.00065
    16.66000   1513.00000   1493.14357      0.00066
    16.68000   1389.00000   1387.44959      0.00072
    16.70000   1376.00000   1265.97487      0.00073
    16.72000   1243.00000   1160.54345      0.00080
    16.74000   1206.00000   1087.15269      0.00083
    16.76000   1087.00000   1045.91414      0.00092
    16.78000   1068.00000   1029.05520      0.00094
    16.80000   1043.00000   1028.53076      0.00096
    16.82000   1072.00000   1038.74360      0.00093
    16.84000   1101.00000   1055.27264      0.00091
    16.86000   1175.00000   1077.31829      0.00085
    16.88000   1134.00000   1104.25621      0.00088
    16.90000   1143.00000   1132.02832      0.00087
    16.92000   1201.00000   1153.20571      0.00083
    16.94000   1112.00000   1159.12945      0.00090
    16.96000   1153.00000   1145.33180      0.00087
    16.98000   1107.00000   1116.74698      0.00090
    17.00000   1094.00000   1085.38042      0.00091
    17.02000   1012.00000   1061.25609      0.00099
    17.04000   1053.00000   1047.96970      0.00095
    17.06000   1033.00000   1044.24105      0.00097
    17.08000   1006.00000   1047.17965      0.00099
    17.10000   1050.00000   1054.66833      0.00095
    17.12000   1001.00000   1066.30055      0.00100
    17.14000   1019.00000   1083.98505      0.00098
    17.16000   1154.00000   1113.57290      0.00087
    17.18000   1212.00000   1166.52014      0.00083
    17.20000   1230.00000   1262.44566      0.00081
    17.22000   1507.00000   1431.22705      0.00066
    17.24000   1757.00000   1714.82702      0.00057
    17.26000   2314.00000   2169.71628      0.00043
    17.28000   2936.00000   2865.65325      0.00034
    17.30000   3995.00000   3871.72058      0.00025
    17.32000   5107.00000   5215.35483      0.00020
    17.34000   6810.00000   6803.46473      0.00015
    17.36000   8340.00000   8344.80372      0.00012
    17.38000   9273.00000   9379.28746      0.00011
    17.40000   9609.00000   9504.09818      0.00010
    17.42000   8726.00000   8696.62025      0.00011
    17.44000   7510.00000   7383.26415      0.00013
    17.46000   6158.00000   6085.23278      0.00016
    17.48000   4958.00000   5047.55123      0.00020
    17.50000   4158.00000   4222.81674      0.00024
    17.52000   3578.00000   3498.39387      0.00028
    17.54000   2906.00000   2854.67813      0.00034
    17.56000   2304.00000   2335.21561      0.00043
    17.58000   1854.00000   1971.31131      0.00054
    17.60000   1713.00000   1756.79624      0.00058
    17.62000   1586.00000   1658.50906      0.00063
    17.64000   1583.00000   1635.59845      0.00063
    17.66000   1637.00000   1651.50697      0.00061
    17.68000   1651.00000   1676.68164      0.00061
    17.70000   1716.00000   1687.58444      0.00058
    17.72000   1657.00000   1669.53305      0.00060
    17.74000   1635.00000   1618.34059      0.00061
    17.76000   1542.00000   1542.74685      0.00065
    17.78000   1446.00000   1458.87277      0.00069
    17.80000   1428.00000   1380.91574      0.00070
    17.82000   1305.00000   1318.07120      0.00077
    17.84000   1225.00000   1274.59549      0.00082
    17.86000   1214.00000   1252.32627      0.00082
    17.88000   1213.00000   1250.65284      0.00082
    17.90000   1216.00000   1264.55670      0.00082
    17.92000   1232.00000   1282.86287      0.00081
    17.94000   1280.00000   1290.69459      0.00078
    17.96000   1279.00000   1278.69255      0.00078
    17.98000   1250.00000   1252.05944      0.00080
    18.00000   1251.00000   1231.97896      0.00080
    18.02000   1224.00000   1246.00596      0.00082
    18.04000   1311.00000   1313.39835      0.00076
    18.06000   1443.00000   1444.97506      0.00069
    18.08000   1698.00000   1642.74651      0.00059
    18.10000   1940.00000   1893.01565      0.00052
    18.12000   2194.00000   2155.07202      0.00046
    18.14000   2384.00000   2360.54762      0.00042
    18.16000   2442.00000   2438.38258      0.00041
    18.18000   2408.00000   2358.71131      0.00042
    18.20000   2195.00000   2158.38387      0.00046
    18.22000   1902.00000   1911.01679      0.00053
    18.24000   1659.00000   1672.80355      0.00060
    18.26000   1468.00000   1470.73083      0.00068
    18.28000   1311.00000   1314.41546      0.00076
    18.30000   1264.00000   1203.16785      0.00079
    18.32000   1233.00000   1129.93267      0.00081
    18.34000   1211.00000   1085.67472      0.00083
    18.36000   1205.00000   1061.28858      0.00083
    18.38000   1181.00000   1049.03711      0.00085
    18.40000   1191.00000   1043.52926      0.00084
    18.42000   1103.00000   1041.69408      0.00091
    18.44000   1089.00000   1042.06603      0.00092
    18.46000   1052.00000   1044.05685      0.00095
    18.48000   1033.00000   1047.56745      0.00097
    18.50000    968.00000   1052.71685      0.00103
    18.52000   1021.00000   1059.95076      0.00098
    18.54000   1053.00000   1070.17909      0.00095
    18.56000   1054.00000   1085.01374      0.00095
    18.58000   1083.00000   1107.33229      0.00092
    18.60000   1087.00000   1141.95380      0.00092
    18.62000   1111.00000   1196.78407      0.00090
    18.64000   1268.00000   1283.37804      0.00079
    18.66000   1328.00000   1415.67155      0.00075
    18.68000   1537.00000   1610.44037      0.00065
    18.70000   1833.00000   1882.74055      0.00055
    18.72000   2166.00000   2237.39250      0.00046
    18.74000   2727.00000   2657.77830      0.00037
    18.76000   3063.00000   3096.67847      0.00033
    18.78000   3457.00000   3477.20852      0.00029
    18.80000   3688.00000   3711.67310      0.00027
    18.82000   3736.00000   3745.83882      0.00027
    18.84000   3647.00000   3608.07725      0.00027
    18.86000   3420.00000   3390.71408      0.00029
    18.88000   3152.00000   3162.33998      0.00032
    18.90000   2851.00000   2928.19113      0.00035
    18.92000   2604.00000   2665.96856      0.00038
    18.94000   2328.00000   2383.95983      0.00043
    18.96000   2168.00000   2138.58229      0.00046
    18.98000   2077.00000   1999.05012      0.00048
    19.00000   2108.00000   2021.02693      0.00047
    19.02000   2292.00000   2246.60001      0.00044
    19.04000   2758.00000   2708.11920      0.00036
    19.06000   3444.00000   3421.82068      0.00029
    19.08000   4455.00000   4363.39767      0.00022
    19.10000   5574.00000   5432.19224      0.00018
    19.12000   6426.00000   6428.92585      0.00016
    19.14000   7069.00000   7081.98040      0.00014
    19.16000   7069.00000   7147.25046      0.00014
    19.18000   6612.00000   6566.10465      0.00015
    19.20000   5652.00000   5554.64924      0.00018
    19.22000   4581.00000   4472.61803      0.00022
    19.24000   3682.00000   3585.26743      0.00027
    19.26000   2923.00000   2967.26711      0.00034
    19.28000   2436.00000   2554.33010      0.00041
    19.30000   2149.00000   2239.85893      0.00047
    19.32000   1965.00000   1957.29050      0.00051
    19.34000   1677.00000   1700.80867      0.00060
    19.36000   1518.00000   1489.80166      0.00066
    19.38000   1362.00000   1336.53284      0.00073
    19.40000   1248.00000   1238.39345      0.00080
    19.42000   1180.00000   1182.76526      0.00085
    19.44000   1207.00000   1155.58319      0.00083
    19.46000   1171.00000   1146.71049      0.00085
    19.48000   1249.00000   1151.50942      0.00080
    19.50000   1219.00000   1170.11922      0.00082
    19.52000   1301.00000   1207.05336      0.00077
    19.54000   1352.00000   1271.75620      0.00074
    19.56000   1449.00000   1378.07895      0.00069
    19.58000   1558.00000   1543.77349      0.00064
    19.60000   1715.00000   1787.64393      0.00058
    19.62000   2180.00000   2123.20397      0.00046
    19.64000   2559.00000   2547.12358      0.00039
    19.66000   3123.00000   3022.15109      0.00032
    19.68000   3444.00000   3462.29434      0.00029
    19.70000   3769.00000   3740.78968      0.00027
    19.72000   3704.00000   3740.71421      0.00027
    19.74000   3445.00000   3433.10049      0.00029
    19.76000   2902.00000   2914.80574      0.00034
    19.78000   2308.00000   2351.27105      0.00043
    19.80000   1797.00000   1875.43225      0.00056
    19.82000   1455.00000   1539.14857      0.00069
    19.84000   1271.00000   1329.37622      0.00079
    19.86000   1231.00000   1207.48155      0.00081
    19.88000   1101.00000   1138.18754      0.00091
    19.90000   1127.00000   1099.09118      0.00089
    19.92000    980.00000   1079.18855      0.00102
    19.94000   1080.00000   1074.90788      0.00093
    19.96000   1076.00000   1087.20379      0.00093
    19.98000   1071.00000   1119.78058      0.00093
    20.00000   1128.00000   1176.66581      0.00089
    20.02000   1265.00000   1256.40368      0.00079
    20.04000   1333.00000   1350.21032      0.00075
    20.06000   1413.00000   1438.38255      0.00071
    20.08000   1512.00000   1493.73038      0.00066
    20.10000   1470.00000   1492.49239      0.00068
    20.12000   1388.00000   1428.34927      0.00072
    20.14000   1307.00000   1321.54495      0.00077
    20.16000   1254.00000   1205.88989      0.00080
    20.18000   1139.00000   1108.19208      0.00088
    20.20000   1036.00000   1040.33938      0.00097
    20.22000   1055.00000   1000.72788      0.00095
    20.24000    952.00000    980.20110      0.00105
    20.26000    989.00000    970.88021      0.00101
    20.28000    955.00000    967.64786      0.00105
    20.30000   1029.00000    967.52050      0.00097
    20.32000    963.00000    969.55462      0.00104
    20.34000   1004.00000    973.46881      0.00100
    20.36000    986.00000    979.18188      0.00101
    20.38000    942.00000    988.53161      0.00106
    20.40000    978.00000   1003.65030      0.00102
    20.42000   1033.00000   1028.41336      0.00097
    20.44000   1004.00000   1068.95922      0.00100
    20.46000   1126.00000   1133.91079      0.00089
    20.48000   1218.00000   1233.53160      0.00082
    20.50000   1392.00000   1376.95460      0.00072
    20.52000   1514.00000   1567.20946      0.00066
    20.54000   1738.00000   1795.05754      0.00058
    20.56000   2090.00000   2034.00038      0.00048
    20.58000   2234.00000   2239.87648      0.00045
    20.60000   2215.00000   2358.88299      0.00045
    20.62000   2351.00000   2347.70291      0.00043
    20.64000   2172.00000   2201.45722      0.00046
    20.66000   1935.00000   1964.00112      0.00052
    20.68000   1736.00000   1701.91854      0.00058
    20.70000   1475.00000   1468.03893      0.00068
    20.72000   1261.00000   1287.89566      0.00079
    20.74000   1084.00000   1165.41036      0.00092
    20.76000   1027.00000   1093.03595      0.00097
    20.78000   1098.00000   1060.21949      0.00091
    20.80000   1069.00000   1058.32541      0.00094
    20.82000   1123.00000   1081.41952      0.00089
    20.84000   1125.00000   1122.84784      0.00089
    20.86000   1155.00000   1170.75311      0.00087
    20.88000   1277.00000   1208.56409      0.00078
    20.90000   1267.00000   1218.78061      0.00079
    20.92000   1232.00000   1194.02678      0.00081
    20.94000   1181.00000   1143.50705      0.00085
    20.96000   1126.00000   1087.87851      0.00089
    20.98000   1041.00000   1046.59160      0.00096
    21.00000   1025.00000   1029.12693      0.00098
    21.02000   1092.00000   1035.99938      0.00092
    21.04000   1013.00000   1065.24179      0.00099
    21.06000   1147.00000   1117.03055      0.00087
    21.08000   1142.00000   1194.24825      0.00088
    21.10000   1339.00000   1300.30958      0.00075
    21.12000   1482.00000   1435.50907      0.00067
    21.14000   1598.00000   1593.43678      0.00063
    21.16000   1754.00000   1758.40039      0.00057
    21.18000   1864.00000   1905.00506      0.00054
    21.20000   2008.00000   2001.62259      0.00050
    21.22000   2100.00000   2020.12895      0.00048
    21.24000   1942.00000   1951.13861      0.00051
    21.26000   1888.00000   1813.64943      0.00053
    21.28000   1665.00000   1645.71355      0.00060
    21.30000   1548.00000   1483.34417      0.00065
    21.32000   1366.00000   1348.35674      0.00073
    21.34000   1250.00000   1248.89531      0.00080
    21.36000   1163.00000   1184.54401      0.00086
    21.38000   1185.00000   1151.86747      0.00084
    21.40000   1076.00000   1144.65667      0.00093
    21.42000   1150.00000   1154.91980      0.00087
    21.44000   1147.00000   1174.21626      0.00087
    21.46000   1163.00000   1194.30500      0.00086
    21.48000   1217.00000   1207.91642      0.00082
    21.50000   1213.00000   1209.35292      0.00082
    21.52000   1125.00000   1195.21295      0.00089
    21.54000   1096.00000   1166.34751      0.00091
    21.56000   1147.00000   1128.86982      0.00087
    21.58000   1039.00000   1090.38038      0.00096
    21.60000    996.00000   1056.93769      0.00100
    21.62000   1021.00000   1031.53517      0.00098
    21.64000    978.00000   1014.74456      0.00102
    21.66000    977.00000   1005.77504      0.00102
    21.68000    974.00000   1003.36889      0.00103
    21.70000   1031.00000   1006.45992      0.00097
    21.72000   1061.00000   1014.63508      0.00094
    21.74000   1089.00000   1028.49018      0.00092
    21.76000   1064.00000   1050.02850      0.00094
    21.78000   1156.00000   1083.08358      0.00087
    21.80000   1183.00000   1133.79033      0.00085
    21.82000   1307.00000   1211.15367      0.00077
    21.84000   1378.00000   1326.29033      0.00073
    21.86000   1574.00000   1490.40521      0.00064
    21.88000   1724.00000   1710.72555      0.00058
    21.90000   1955.00000   1984.71752      0.00051
    21.92000   2309.00000   2294.28963      0.00043
    21.94000   2538.00000   2602.64407      0.00039
    21.96000   2845.00000   2856.73088      0.00035
    21.98000   2871.00000   2999.08547      0.00035
    22.00000   2936.00000   2992.56383      0.00034
    22.02000   2870.00000   2847.45424      0.00035
    22.04000   2655.00000   2619.96308      0.00038
    22.06000   2371.00000   2375.89483      0.00042
    22.08000   2125.00000   2159.99704      0.00047
    22.10000   2072.00000   1989.93204      0.00048
    22.12000   1880.00000   1862.93312      0.00053
    22.14000   1744.00000   1764.08787      0.00057
    22.16000   1656.00000   1673.81994      0.00060
    22.18000   1575.00000   1577.48531      0.00063
    22.20000   1472.00000   1473.80584      0.00068
    22.22000   1378.00000   1372.53373      0.00073
    22.24000   1252.00000   1285.11726      0.00080
    22.26000   1204.00000   1218.69823      0.00083
    22.28000   1183.00000   1176.03277      0.00085
    22.30000   1200.00000   1157.33830      0.00083
    22.32000   1152.00000   1161.80693      0.00087
    22.34000   1139.00000   1188.08313      0.00088
    22.36000   1214.00000   1233.39130      0.00082
    22.38000   1348.00000   1292.43260      0.00074
    22.40000   1399.00000   1357.79297      0.00071
    22.42000   1455.00000   1423.50270      0.00069
    22.44000   1562.00000   1491.36353      0.00064
    22.46000   1634.00000   1576.27397      0.00061
    22.48000   1709.00000   1704.00573      0.00059
    22.50000   1939.00000   1899.98184      0.00052
    22.52000   2250.00000   2176.71613      0.00044
    22.54000   2372.00000   2525.82636      0.00042
    22.56000   2882.00000   2915.77538      0.00035
    22.58000   3376.00000   3295.95229      0.00030
    22.60000   3718.00000   3608.22407      0.00027
    22.62000   3705.00000   3805.50675      0.00027
    22.64000   3796.00000   3867.42507      0.00026
    22.66000   3725.00000   3797.96711      0.00027
    22.68000   3557.00000   3624.18379      0.00028
    22.70000   3425.00000   3405.91830      0.00029
    22.72000   3279.00000   3230.28102      0.00030
    22.74000   3225.00000   3182.67201      0.00031
    22.76000   3238.00000   3324.08593      0.00031
    22.78000   3643.00000   3683.70638      0.00027
    22.80000   4224.00000   4252.73927      0.00024
    22.82000   4916.00000   4975.06594      0.00020
    22.84000   5663.00000   5742.19178      0.00018
    22.86000   6350.00000   6403.11932      0.00016
    22.88000   6802.00000   6799.12838      0.00015
    22.90000   6726.00000   6817.90735      0.00015
    22.92000   6375.00000   6435.03888      0.00016
    22.94000   5630.00000   5722.58190      0.00018
    22.96000   4883.00000   4828.32913      0.00020
    22.98000   3994.00000   3920.70130      0.00025
    23.00000   3200.00000   3125.68335      0.00031
    23.02000   2605.00000   2503.05916      0.00038
    23.04000   2111.00000   2060.11641      0.00047
    23.06000   1773.00000   1775.34745      0.00056
    23.08000   1579.00000   1616.41224      0.00063
    23.10000   1605.00000   1550.65692      0.00062
    23.12000   1607.00000   1548.54429      0.00062
    23.14000   1523.00000   1582.51675      0.00066
    23.16000   1615.00000   1625.08453      0.00062
    23.18000   1569.00000   1650.36626      0.00064
    23.20000   1545.00000   1640.11838      0.00065
    23.22000   1569.00000   1592.18486      0.00064
    23.24000   1514.00000   1523.27658      0.00066
    23.26000   1436.00000   1459.87278      0.00070
    23.28000   1376.00000   1425.14978      0.00073
    23.30000   1471.00000   1431.97762      0.00068
    23.32000   1488.00000   1482.62014      0.00067
    23.34000   1678.00000   1572.42520      0.00060
    23.36000   1721.00000   1689.72865      0.00058
    23.38000   1874.00000   1817.14340      0.00053
    23.40000   1928.00000   1932.17993      0.00052
    23.42000   2065.00000   2009.41469      0.00048
    23.44000   2068.00000   2026.55936      0.00048
    23.46000   2001.00000   1974.41542      0.00050
    23.48000   1794.00000   1863.98842      0.00056
    23.50000   1655.00000   1721.56351      0.00060
    23.52000   1481.00000   1574.74239      0.00068
    23.54000   1410.00000   1442.73974      0.00071
    23.56000   1254.00000   1335.26829      0.00080
    23.58000   1221.00000   1255.31218      0.00082
    23.60000   1159.00000   1201.76810      0.00086
    23.62000   1142.00000   1171.14808      0.00088
    23.64000   1134.00000   1158.49612      0.00088
    23.66000   1186.00000   1158.14214      0.00084
    23.68000   1145.00000   1164.57211      0.00087
    23.70000   1172.00000   1173.19066      0.00085
    23.72000   1205.00000   1179.80241      0.00083
    23.74000   1202.00000   1184.08629      0.00083
    23.76000   1166.00000   1190.17100      0.00086
    23.78000   1244.00000   1205.39721      0.00080
    23.80000   1235.00000   1237.01220      0.00081
    23.82000   1293.00000   1289.23654      0.00077
    23.84000   1336.00000   1361.94562      0.00075
    23.86000   1486.00000   1449.58618      0.00067
    23.88000   1609.00000   1540.88353      0.00062
    23.90000   1678.00000   1620.04700      0.00060
    23.92000   1693.00000   1670.64871      0.00059
    23.94000   1646.00000   1683.17092      0.00061
    23.96000   1704.00000   1662.94691      0.00059
    23.98000   1625.00000   1630.48635      0.00062
    24.00000   1664.00000   1613.05741      0.00060
    24.02000   1656.00000   1635.01911      0.00060
    24.04000   1727.00000   1712.03222      0.00058
    24.06000   1826.00000   1848.84192      0.00055
    24.08000   2049.00000   2036.95059      0.00049
    24.10000   2301.00000   2253.37244      0.00043
    24.12000   2440.00000   2461.80307      0.00041
    24.14000   2651.00000   2616.65559      0.00038
    24.16000   2753.00000   2671.89639      0.00036
    24.18000   2695.00000   2599.50989      0.00037
    24.20000   2532.00000   2409.95637      0.00039
    24.22000   2150.00000   2150.82238      0.00047
    24.24000   1916.00000   1879.02334      0.00052
    24.26000   1706.00000   1636.05842      0.00059
    24.28000   1458.00000   1442.10421      0.00069
    24.30000   1328.00000   1300.77741      0.00075
    24.32000   1158.00000   1205.78629      0.00086
    24.34000   1177.00000   1146.40008      0.00085
    24.36000   1091.00000   1111.26463      0.00092
    24.38000   1113.00000   1091.83261      0.00090
    24.40000   1061.00000   1082.19144      0.00094
    24.42000   1088.00000   1078.63485      0.00092
    24.44000   1049.00000   1079.56708      0.00095
    24.46000    996.00000   1085.71905      0.00100
    24.48000   1098.00000   1098.31031      0.00091
    24.50000   1069.00000   1121.32514      0.00094
    24.52000   1167.00000   1161.83188      0.00086
    24.54000   1240.00000   1231.16847      0.00081
    24.56000   1372.00000   1345.50048      0.00073
    24.58000   1538.00000   1520.23373      0.00065
    24.60000   1811.00000   1766.77072      0.00055
    24.62000   2111.00000   2085.53307      0.00047
    24.64000   2437.00000   2457.01036      0.00041
    24.66000   2792.00000   2836.35514      0.00036
    24.68000   3160.00000   3156.21631      0.00032
    24.70000   3332.00000   3342.59333      0.00030
    24.72000   3310.00000   3344.81151      0.00030
    24.74000   3123.00000   3164.11914      0.00032
    24.76000   2849.00000   2851.55704      0.00035
    24.78000   2495.00000   2477.65534      0.00040
    24.80000   2152.00000   2107.99086      0.00046
    24.82000   1708.00000   1790.81413      0.00059
    24.84000   1504.00000   1550.11581      0.00066
    24.86000   1389.00000   1387.08472      0.00072
    24.88000   1243.00000   1288.03621      0.00080
    24.90000   1193.00000   1233.19590      0.00084
    24.92000   1189.00000   1203.26545      0.00084
    24.94000   1137.00000   1183.54202      0.00088
    24.96000   1146.00000   1165.96918      0.00087
    24.98000   1103.00000   1149.07174      0.00091
    25.00000   1094.00000   1135.88991      0.00091
    25.02000   1060.00000   1131.32831      0.00094
    25.04000   1114.00000   1140.63827      0.00090
    25.06000   1121.00000   1168.96176      0.00089
    25.08000   1227.00000   1220.79277      0.00081
    25.10000   1258.00000   1298.78612      0.00079
    25.12000   1369.00000   1401.88470      0.00073
    25.14000   1470.00000   1523.28888      0.00068
    25.16000   1598.00000   1649.46163      0.00063
    25.18000   1784.00000   1762.17295      0.00056
    25.20000   1755.00000   1842.25094      0.00057
    25.22000   1777.00000   1875.81939      0.00056
    25.24000   1818.00000   1859.11097      0.00055
    25.26000   1848.00000   1797.07872      0.00054
    25.28000   1720.00000   1701.79846      0.00058
    25.30000   1640.00000   1594.71104      0.00061
    25.32000   1674.00000   1501.37323      0.00060
    25.34000   1621.00000   1436.19463      0.00062
    25.36000   1506.00000   1411.05428      0.00066
    25.38000   1526.00000   1428.75153      0.00066
    25.40000   1591.00000   1477.42146      0.00063
    25.42000   1645.00000   1537.64336      0.00061
    25.44000   1621.00000   1587.78244      0.00062
    25.46000   1604.00000   1610.23962      0.00062
    25.48000   1628.00000   1597.79699      0.00061
    25.50000   1556.00000   1556.23213      0.00064
    25.52000   1436.00000   1501.24599      0.00070
    25.54000   1397.00000   1452.37871      0.00072
    25.56000   1388.00000   1427.65061      0.00072
    25.58000   1344.00000   1441.77886      0.00074
    25.60000   1468.00000   1506.48936      0.00068
    25.62000   1595.00000   1630.26775      0.00063
    25.64000   1775.00000   1817.93984      0.00056
    25.66000   2069.00000   2066.90276      0.00048
    25.68000   2368.00000   2362.69434      0.00042
    25.70000   2765.00000   2676.91827      0.00036
    25.72000   2978.00000   2970.07187      0.00034
    25.74000   3269.00000   3201.36996      0.00031
    25.76000   3352.00000   3343.78962      0.00030
    25.78000   3467.00000   3395.10027      0.00029
    25.80000   3456.00000   3372.80639      0.00029
    25.82000   3379.00000   3292.15952      0.00030
    25.84000   3081.00000   3155.73987      0.00032
    25.86000   2871.00000   2959.66368      0.00035
    25.88000   2628.00000   2709.84175      0.00038
    25.90000   2384.00000   2430.30282      0.00042
    25.92000   2183.00000   2155.16183      0.00046
    25.94000   1846.00000   1913.28411      0.00054
    25.96000   1699.00000   1721.32273      0.00059
    25.98000   1612.00000   1584.45424      0.00062
    26.00000   1546.00000   1499.45026      0.00065
    26.02000   1536.00000   1457.54172      0.00065
    26.04000   1514.00000   1446.64053      0.00066
    26.06000   1460.00000   1453.31861      0.00068
    26.08000   1505.00000   1464.77047      0.00066
    26.10000   1466.00000   1470.84001      0.00068
    26.12000   1538.00000   1466.59051      0.00065
    26.14000   1431.00000   1453.62042      0.00070
    26.16000   1430.00000   1438.72195      0.00070
    26.18000   1446.00000   1430.02356      0.00069
    26.20000   1436.00000   1432.81642      0.00070
    26.22000   1488.00000   1450.99801      0.00067
    26.24000   1500.00000   1487.31768      0.00067
    26.26000   1602.00000   1544.32181      0.00062
    26.28000   1587.00000   1625.77363      0.00063
    26.30000   1753.00000   1738.99265      0.00057
    26.32000   1926.00000   1898.96490      0.00052
    26.34000   2096.00000   2137.50403      0.00048
    26.36000   2415.00000   2516.81093      0.00041
    26.38000   3012.00000   3145.53494      0.00033
    26.40000   4061.00000   4188.22752      0.00025
    26.42000   5705.00000   5851.83107      0.00018
    26.44000   8264.00000   8331.45487      0.00012
    26.46000  11915.00000  11710.32695      0.00007
    26.48000  15982.00000  15835.80049      0.00004
    26.50000  20303.00000  20226.57529      0.00002
    26.52000  24019.00000  24084.03742      0.00002
    26.54000  26128.00000  26469.83177      0.00001
    26.56000  25809.00000  26664.77821      0.00002
    26.58000  24067.00000  24573.68662      0.00002
    26.60000  21029.00000  20830.06565      0.00002
    26.62000  16682.00000  16430.97469      0.00004
    26.64000  12423.00000  12251.07651      0.00006
    26.66000   8982.00000   8806.02286      0.00011
    26.68000   6060.00000   6259.85391      0.00017
    26.70000   4345.00000   4537.51802      0.00023
    26.72000   3417.00000   3455.40321      0.00029
    26.74000   2854.00000   2819.58781      0.00035
    26.76000   2466.00000   2474.46598      0.00041
    26.78000   2351.00000   2311.96545      0.00043
    26.80000   2292.00000   2260.01543      0.00044
    26.82000   2294.00000   2266.23345      0.00044
    26.84000   2279.00000   2286.87306      0.00044
    26.86000   2318.00000   2284.27048      0.00043
    26.88000   2162.00000   2232.47432      0.00046
    26.90000   1985.00000   2125.77825      0.00050
    26.92000   1890.00000   1979.24164      0.00053
    26.94000   1864.00000   1818.08503      0.00054
    26.96000   1710.00000   1665.04490      0.00058
    26.98000   1614.00000   1534.59689      0.00062
    27.00000   1442.00000   1433.46009      0.00069
    27.02000   1380.00000   1363.50011      0.00072
    27.04000   1335.00000   1324.50481      0.00075
    27.06000   1361.00000   1317.17420      0.00073
    27.08000   1462.00000   1345.11714      0.00068
    27.10000   1532.00000   1415.00466      0.00065
    27.12000   1544.00000   1533.88136      0.00065
    27.14000   1803.00000   1703.98076      0.00055
    27.16000   1903.00000   1916.52649      0.00053
    27.18000   2267.00000   2147.04715      0.00044
    27.20000   2422.00000   2355.84642      0.00041
    27.22000   2542.00000   2496.31526      0.00039
    27.24000   2508.00000   2530.63548      0.00040
    27.26000   2448.00000   2450.10807      0.00041
    27.28000   2346.00000   2279.98448      0.00043
    27.30000   1999.00000   2063.21445      0.00050
    27.32000   1852.00000   1839.71360      0.00054
    27.34000   1616.00000   1637.30286      0.00062
    27.36000   1510.00000   1471.25697      0.00066
    27.38000   1302.00000   1345.98868      0.00077
    27.40000   1250.00000   1258.52186      0.00080
    27.42000   1232.00000   1202.59026      0.00081
    27.44000   1231.00000   1171.47780      0.00081
    27.46000   1147.00000   1159.20677      0.00087
    27.48000   1210.00000   1160.57070      0.00083
    27.50000   1198.00000   1171.34266      0.00083
    27.52000   1203.00000   1187.88417      0.00083
    27.54000   1293.00000   1207.04064      0.00077
    27.56000   1240.00000   1226.84655      0.00081
    27.58000   1262.00000   1246.11567      0.00079
    27.60000   1297.00000   1263.26861      0.00077
    27.62000   1268.00000   1275.25500      0.00079
    27.64000   1326.00000   1277.98563      0.00075
    27.66000   1289.00000   1268.37523      0.00078
    27.68000   1192.00000   1246.91504      0.00084
    27.70000   1125.00000   1218.04201      0.00089
    27.72000   1184.00000   1188.17990      0.00084
    27.74000   1138.00000   1162.64677      0.00088
    27.76000   1069.00000   1143.95827      0.00094
    27.78000   1159.00000   1131.13065      0.00086
    27.80000   1100.00000   1119.92313      0.00091
    27.82000   1063.00000   1106.41261      0.00094
    27.84000   1062.00000   1094.23071      0.00094
    27.86000   1021.00000   1078.65566      0.00098
    27.88000   1008.00000   1057.89355      0.00099
    27.90000    927.00000   1035.24295      0.00108
    27.92000   1042.00000   1015.13142      0.00096
    27.94000    959.00000   1000.30609      0.00104
    27.96000    934.00000    991.63450      0.00107
    27.98000    923.00000    988.37750      0.00108
    28.00000    892.00000    988.68457      0.00112
    28.02000    896.00000    991.30426      0.00112
    28.04000    987.00000    997.25001      0.00101
    28.06000    978.00000   1010.56399      0.00102
    28.08000   1017.00000   1037.27407      0.00098
    28.10000   1076.00000   1082.85734      0.00093
    28.12000   1220.00000   1149.04093      0.00082
    28.14000   1224.00000   1231.62770      0.00082
    28.16000   1387.00000   1319.98086      0.00072
    28.18000   1394.00000   1398.42336      0.00072
    28.20000   1511.00000   1451.12946      0.00066
    28.22000   1455.00000   1468.89589      0.00069
    28.24000   1434.00000   1453.02170      0.00070
    28.26000   1391.00000   1412.01180      0.00072
    28.28000   1384.00000   1354.72374      0.00072
    28.30000   1367.00000   1287.66379      0.00073
    28.32000   1234.00000   1216.94748      0.00081
    28.34000   1226.00000   1149.79581      0.00082
    28.36000   1271.00000   1093.28132      0.00079
    28.38000   1203.00000   1052.42762      0.00083
    28.40000   1230.00000   1029.58989      0.00081
    28.42000   1126.00000   1024.60308      0.00089
    28.44000   1167.00000   1034.84392      0.00086
    28.46000   1123.00000   1055.24786      0.00089
    28.48000   1133.00000   1078.69272      0.00088
    28.50000   1058.00000   1097.41949      0.00095
    28.52000   1069.00000   1105.99025      0.00094
    28.54000   1062.00000   1104.14199      0.00094
    28.56000    996.00000   1097.50095      0.00100
    28.58000   1112.00000   1094.76865      0.00090
    28.60000   1077.00000   1103.52073      0.00093
    28.62000   1085.00000   1125.92599      0.00092
    28.64000   1142.00000   1158.23247      0.00088
    28.66000   1164.00000   1191.52993      0.00086
    28.68000   1176.00000   1213.42207      0.00085
    28.70000   1245.00000   1213.51327      0.00080
    28.72000   1168.00000   1188.58953      0.00086
    28.74000   1156.00000   1144.76435      0.00087
    28.76000   1094.00000   1093.75311      0.00091
    28.78000   1013.00000   1046.65270      0.00099
    28.80000   1005.00000   1009.91041      0.00100
    28.82000    995.00000    984.47875      0.00101
    28.84000    907.00000    966.93508      0.00110
    28.86000    948.00000    951.63509      0.00105
    28.88000    907.00000    934.25526      0.00110
    28.90000    919.00000    914.05115      0.00109
    28.92000    938.00000    894.09379      0.00107
    28.94000    896.00000    879.13247      0.00112
    28.96000    903.00000    873.46510      0.00111
    28.98000    907.00000    879.86881      0.00110
    29.00000    865.00000    898.90601      0.00116
    29.02000    956.00000    928.49294      0.00105
    29.04000    971.00000    963.99475      0.00103
    29.06000    980.00000    999.00310      0.00102
    29.08000    979.00000   1027.35597      0.00102
    29.10000   1039.00000   1046.46333      0.00096
    29.12000   1027.00000   1060.42566      0.00097
    29.14000   1039.00000   1080.21787      0.00096
    29.16000   1128.00000   1119.29859      0.00089
    29.18000   1240.00000   1187.59583      0.00081
    29.20000   1301.00000   1286.62190      0.00077
    29.22000   1437.00000   1406.73764      0.00070
    29.24000   1583.00000   1526.46390      0.00063
    29.26000   1641.00000   1616.46738      0.00061
    29.28000   1636.00000   1648.94623      0.00061
    29.30000   1590.00000   1609.86496      0.00063
    29.32000   1439.00000   1506.14951      0.00069
    29.34000   1309.00000   1361.66462      0.00076
    29.36000   1234.00000   1205.49885      0.00081
    29.38000   1060.00000   1061.49818      0.00094
    29.40000    954.00000    943.85613      0.00105
    29.42000    815.00000    857.63120      0.00123
    29.44000    728.00000    801.64338      0.00137
    29.46000    781.00000    772.01927      0.00128
    29.48000    775.00000    765.09295      0.00129
    29.50000    761.00000    778.56895      0.00131
    29.52000    788.00000    810.84561      0.00127
    29.54000    821.00000    859.61014      0.00122
    29.56000    878.00000    919.67316      0.00114
    29.58000    961.00000    981.94751      0.00104
    29.60000   1040.00000   1034.57773      0.00096
    29.62000   1025.00000   1066.65475      0.00098
    29.64000   1002.00000   1073.39361      0.00100
    29.66000   1075.00000   1059.34670      0.00093
    29.68000   1061.00000   1036.16806      0.00094
    29.70000   1032.00000   1015.99823      0.00097
    29.72000    979.00000   1005.88891      0.00102
    29.74000    953.00000   1005.73173      0.00105
    29.76000    938.00000   1009.41925      0.00107
    29.78000    952.00000   1008.06546      0.00105
    29.80000    937.00000    994.01049      0.00107
    29.82000    937.00000    964.39195      0.00107
    29.84000    848.00000    922.19833      0.00118
    29.86000    824.00000    874.00350      0.00121
    29.88000    857.00000    826.51476      0.00117
    29.90000    802.00000    784.47762      0.00125
    29.92000    708.00000    750.29001      0.00141
    29.94000    702.00000    724.19526      0.00142
    29.96000    737.00000    705.02600      0.00136
    29.98000    722.00000    691.02713      0.00139
    30.00000    676.00000    680.56741      0.00148
    30.02000    704.00000    672.59441      0.00142
    30.04000    679.00000    666.72666      0.00147
    30.06000    680.00000    663.05606      0.00147
    30.08000    676.00000    661.84622      0.00148
    30.10000    683.00000    663.05503      0.00146
    30.12000    666.00000    666.47864      0.00150
    30.14000    686.00000    671.58206      0.00146
    30.16000    654.00000    677.76684      0.00153
    30.18000    691.00000    684.79518      0.00145
    30.20000    668.00000    692.68299      0.00150
    30.22000    705.00000    701.69659      0.00142
    30.24000    716.00000    712.08906      0.00140
    30.26000    688.00000    724.12868      0.00145
    30.28000    760.00000    738.51226      0.00132
    30.30000    781.00000    756.39515      0.00128
    30.32000    852.00000    779.41822      0.00117
    30.34000    885.00000    808.93676      0.00113
    30.36000    960.00000    845.22786      0.00104
    30.38000    998.00000    887.21505      0.00100
    30.40000   1033.00000    932.88776      0.00097
    30.42000   1120.00000    980.29697      0.00089
    30.44000   1127.00000   1028.35404      0.00089
    30.46000   1126.00000   1076.30234      0.00089
    30.48000   1092.00000   1122.50584      0.00092
    30.50000   1068.00000   1164.37772      0.00094
    30.52000   1040.00000   1199.85369      0.00096
    30.54000   1082.00000   1228.69181      0.00092
    30.56000   1182.00000   1251.39176      0.00085
    30.58000   1206.00000   1267.06616      0.00083
    30.60000   1289.00000   1272.96946      0.00078
    30.62000   1282.00000   1264.79121      0.00078
    30.64000   1192.00000   1237.89675      0.00084
    30.66000   1224.00000   1190.03110      0.00082
    30.68000   1187.00000   1124.01602      0.00084
    30.70000   1110.00000   1047.57367      0.00090
    30.72000    949.00000    969.43674      0.00105
    30.74000    938.00000    896.33153      0.00107
    30.76000    789.00000    832.23055      0.00127
    30.78000    757.00000    778.85376      0.00132
    30.80000    728.00000    736.36155      0.00137
    30.82000    719.00000    703.83929      0.00139
    30.84000    631.00000    679.71718      0.00158
    30.86000    683.00000    662.21245      0.00146
    30.88000    699.00000    649.67838      0.00143
    30.90000    695.00000    640.91241      0.00144
    30.92000    663.00000    635.01673      0.00151
    30.94000    675.00000    631.37160      0.00148
    30.96000    694.00000    629.60932      0.00144
    30.98000    660.00000    629.60308      0.00152
    31.00000    652.00000    631.46141      0.00153
    31.02000    678.00000    635.50651      0.00147
    31.04000    648.00000    642.28465      0.00154
    31.06000    650.00000    652.50981      0.00154
    31.08000    655.00000    667.06960      0.00153
    31.10000    671.00000    686.85436      0.00149
    31.12000    688.00000    712.56359      0.00145
    31.14000    767.00000    744.41886      0.00130
    31.16000    760.00000    781.80374      0.00132
    31.18000    815.00000    822.97781      0.00123
    31.20000    807.00000    864.88372      0.00124
    31.22000    858.00000    903.22275      0.00117
    31.24000    944.00000    932.94575      0.00106
    31.26000    921.00000    949.38614      0.00109
    31.28000    939.00000    950.12535      0.00106
    31.30000    909.00000    936.91063      0.00110
    31.32000    895.00000    915.90130      0.00112
    31.34000    922.00000    895.83157      0.00108
    31.36000    829.00000    885.15388      0.00121
    31.38000    919.00000    889.72317      0.00109
    31.40000    928.00000    911.38052      0.00108
    31.42000    973.00000    947.32807      0.00103
    31.44000   1027.00000    990.46729      0.00097
    31.46000   1068.00000   1031.09683      0.00094
    31.48000   1086.00000   1059.43548      0.00092
    31.50000   1092.00000   1068.56920      0.00092
    31.52000   1081.00000   1056.64533      0.00093
    31.54000    991.00000   1027.30676      0.00101
    31.56000    997.00000    988.08421      0.00100
    31.58000    908.00000    947.44716      0.00110
    31.60000    875.00000    912.30547      0.00114
    31.62000    849.00000    887.03682      0.00118
    31.64000    832.00000    873.66411      0.00120
    31.66000    799.00000    872.38682      0.00125
    31.68000    872.00000    881.96113      0.00115
    31.70000    972.00000    900.15231      0.00103
    31.72000    933.00000    923.49188      0.00107
    31.74000   1043.00000    946.73959      0.00096
    31.76000   1047.00000    963.39980      0.00096
    31.78000   1100.00000    967.51992      0.00091
    31.80000   1038.00000    956.01051      0.00096
    31.82000    973.00000    929.88631      0.00103
    31.84000    954.00000    893.50147      0.00105
    31.86000    904.00000    852.34485      0.00111
    31.88000    842.00000    811.48545      0.00119
    31.90000    797.00000    775.03067      0.00125
    31.92000    732.00000    746.12216      0.00137
    31.94000    701.00000    726.90601      0.00143
    31.96000    705.00000    718.44531      0.00142
    31.98000    728.00000    720.68318      0.00137
    32.00000    695.00000    732.36954      0.00144
    32.02000    718.00000    750.98343      0.00139
    32.04000    755.00000    772.54707      0.00132
    32.06000    746.00000    791.72771      0.00134
    32.08000    790.00000    802.92661      0.00127
    32.10000    774.00000    802.17084      0.00129
    32.12000    730.00000    789.07190      0.00137
    32.14000    738.00000    767.05604      0.00136
    32.16000    739.00000    741.28903      0.00135
    32.18000    681.00000    716.76533      0.00147
    32.20000    677.00000    696.60548      0.00148
    32.22000    642.00000    682.35333      0.00156
    32.24000    640.00000    674.08307      0.00156
    32.26000    643.00000    670.95740      0.00156
    32.28000    628.00000    672.08391      0.00159
    32.30000    637.00000    676.89154      0.00157
    32.32000    690.00000    685.08857      0.00145
    32.34000    720.00000    696.34811      0.00139
    32.36000    726.00000    710.02832      0.00138
    32.38000    709.00000    725.14878      0.00141
    32.40000    766.00000    740.62451      0.00131
    32.42000    769.00000    755.50690      0.00130
    32.44000    773.00000    769.57894      0.00129
    32.46000    841.00000    783.46185      0.00119
    32.48000    813.00000    798.22069      0.00123
    32.50000    870.00000    814.46925      0.00115
    32.52000    890.00000    831.47266      0.00112
    32.54000    899.00000    846.80741      0.00111
    32.56000    889.00000    856.88098      0.00112
    32.58000    877.00000    858.38651      0.00114
    32.60000    815.00000    849.90875      0.00123
    32.62000    810.00000    832.63227      0.00123
    32.64000    792.00000    809.60564      0.00126
    32.66000    751.00000    784.32659      0.00133
    32.68000    790.00000    759.72158      0.00127
    32.70000    772.00000    737.83446      0.00130
    32.72000    705.00000    719.94177      0.00142
    32.74000    674.00000    706.62818      0.00148
    32.76000    661.00000    697.98462      0.00151
    32.78000    721.00000    693.30954      0.00139
    32.80000    637.00000    691.14135      0.00157
    32.82000    674.00000    689.52335      0.00148
    32.84000    690.00000    686.50918      0.00145
    32.86000    684.00000    680.73947      0.00146
    32.88000    636.00000    671.78730      0.00157
    32.90000    632.00000    660.16041      0.00158
    32.92000    634.00000    647.07089      0.00158
    32.94000    633.00000    634.06626      0.00158
    32.96000    588.00000    622.65618      0.00170
    32.98000    600.00000    614.13701      0.00167
    33.00000    609.00000    609.61789      0.00164
    33.02000    631.00000    610.07681      0.00158
    33.04000    599.00000    616.48109      0.00167
    33.06000    669.00000    629.67740      0.00149
    33.08000    654.00000    650.22084      0.00153
    33.10000    679.00000    678.05552      0.00147
    33.12000    738.00000    712.13458      0.00136
    33.14000    680.00000    750.04465      0.00147
    33.16000    783.00000    787.82217      0.00128
    33.18000    853.00000    820.23175      0.00117
    33.20000    900.00000    841.56041      0.00111
    33.22000    863.00000    847.58551      0.00116
    33.24000    805.00000    837.17189      0.00124
    33.26000    831.00000    812.82349      0.00120
    33.28000    783.00000    779.64542      0.00128
    33.30000    750.00000    743.42671      0.00133
    33.32000    715.00000    709.14926      0.00140
    33.34000    705.00000    680.47137      0.00142
    33.36000    692.00000    659.52906      0.00145
    33.38000    676.00000    647.29112      0.00148
    33.40000    631.00000    643.64576      0.00158
    33.42000    657.00000    647.50650      0.00152
    33.44000    674.00000    656.92169      0.00148
    33.46000    657.00000    669.29827      0.00152
    33.48000    691.00000    681.83170      0.00145
    33.50000    682.00000    692.22175      0.00147
    33.52000    685.00000    699.43684      0.00146
    33.54000    702.00000    703.98242      0.00142
    33.56000    720.00000    707.79221      0.00139
    33.58000    767.00000    712.77509      0.00130
    33.60000    733.00000    719.58870      0.00136
    33.62000    753.00000    727.11914      0.00133
    33.64000    706.00000    732.68654      0.00142
    33.66000    727.00000    732.98648      0.00138
    33.68000    695.00000    725.61313      0.00144
    33.70000    732.00000    710.37935      0.00137
    33.72000    734.00000    689.42977      0.00136
    33.74000    653.00000    666.11582      0.00153
    33.76000    652.00000    643.70488      0.00153
    33.78000    612.00000    624.65479      0.00163
    33.80000    632.00000    610.54587      0.00158
    33.82000    612.00000    602.18647      0.00163
    33.84000    593.00000    599.72499      0.00169
    33.86000    615.00000    602.73457      0.00163
    33.88000    588.00000    610.33624      0.00170
    33.90000    650.00000    621.26146      0.00154
    33.92000    605.00000    633.89840      0.00165
    33.94000    640.00000    646.42606      0.00156
    33.96000    633.00000    657.19999      0.00158
    33.98000    638.00000    665.35804      0.00157
