# Supplementary material for: Structure of Pigment Yellow 181 dimethylsulfoxide N-methyl-2-pyrrolidone (1:1:1) solvate from XRPD + DFT-D
Source: Acta Crystallogr B Struct Sci Cryst Eng Mater. 2015 Feb 1;71(Pt 1):89–94. doi: 10.1107/S2052520615000724 (PMC4316649; doi:10.1107/S2052520615000724)
Supplement: Supplementary file 3 [file b-71-00089-sup3.txt]

data_
_symmetry_cell_setting triclinic
_symmetry_space_group_name_H-M 'P -1'
_symmetry_Int_Tables_number 2
loop_
_symmetry_equiv_pos_site_id
_symmetry_equiv_pos_as_xyz
1 -x,-y,-z
2 x,y,z
_cell_length_a       8.484577789368879
_cell_length_b      10.668166767102941
_cell_length_c      18.359161457468709
_cell_angle_alpha   90.650703374066794
_cell_angle_beta    94.015362626462746
_cell_angle_gamma  108.997626628393292
loop_
_atom_site_label
_atom_site_type_symbol
_atom_site_fract_x
_atom_site_fract_y
_atom_site_fract_z
S1  S 0.694351381225979  0.108785333026789  0.452609244040133
O2  O 0.577184902130905 -0.023620043203799  0.419547420930616
C3  C 0.816596704504506  0.067685015895002  0.527554060778937
C4  C 0.859663644705812  0.167697484747040  0.391931035977186
H5  H 0.729189761004220  0.023617729814839  0.568547513966069
H6  H 0.911541895806936  0.158990049891880  0.550047820353556
H7  H 0.874470952544515 -0.002990256440208  0.507981950162863
H8  H 0.808245593076247  0.207175778667014  0.344629168269066
H9  H 0.902342592952271  0.085292453274411  0.376263465550594
H10 H 0.962248272167573  0.248851240694984  0.419709546772382
N11 N 0.261239952854650  0.795860518034840  0.171913852904272
C12 C 0.204426178450095  0.899645035773826  0.177366408252365
C13 C 0.288089260544766  0.737470513911103  0.241160182379079
C14 C 0.296048228131771  0.744762937755518  0.103783834921090
O15 O 0.181029451234289  0.967571281346286  0.125305066444002
C16 C 0.173746664921789  0.919660399088719  0.256407772451162
C17 C 0.231915927580753  0.816927619184470  0.298882331890478
H18 H 0.215252307562822  0.631413237027204  0.238366219058998
H19 H 0.420156448516893  0.744827802237647  0.250472155534864
H20 H 0.247522759888156  0.791710851101153  0.058988024246129
H21 H 0.234709513859894  0.636992438184766  0.099411768116066
H22 H 0.430889215128603  0.765294335605276  0.101090869259967
H23 H 0.243383901926297  1.022117346532442  0.275074139791408
H24 H 0.040201178447872  0.904923075755422  0.259665839336569
H25 H 0.336064171274524  0.865390411738310  0.339181691296452
H26 H 0.130129158328763  0.750649905756011  0.327680065054442
C27 C 0.637772367370277  0.056835838281666  0.154027506742398
N28 N 0.578250734370991  0.139334365016515  0.195653240597312
C29 C 0.648900809147890  0.070433992559366  0.078585698260952
C30 C 0.688070894515457 -0.041189487567753  0.189506685944235
N31 N 0.544102989015495  0.239388482315090  0.166408194152804
H32 H 0.561336501133248  0.127746345900090  0.251228183786091
C33 C 0.712868288176985 -0.011182637746968  0.039241782457432
H34 H 0.607657322125592  0.145678174677659  0.051692451319983
C35 C 0.750263656877828 -0.122824236582005  0.149399654815525
H36 H 0.679093425353004 -0.053925887934503  0.248052013224271
C37 C 0.491500325674349  0.320286187116987  0.206117321255444
C38 C 0.765681991330896 -0.108886557746348  0.074001543553223
H39 H 0.721129817344046  0.003081782935266 -0.019239532223693
H40 H 0.787661631586138 -0.199058612461394  0.176943234185365
C41 C 0.462358790698989  0.300234584396092  0.284841814343060
C42 C 0.465462756386673  0.431385817569544  0.165641937449506
C43 C 0.833908128983730 -0.201648548465388  0.036021388374498
N44 N 0.401521820050540  0.388007466089660  0.316949941921623
O45 O 0.489422460054873  0.204378631624080  0.317150002532011
O46 O 0.419994403119865  0.517485190514603  0.196344213827037
C47 C 0.496491542607674  0.443853836420802  0.086121170252944
O48 O 0.855172494366761 -0.298071972791823  0.068402384622879
N49 N 0.869475447807612 -0.177984177016776 -0.035319819806906
C50 C 0.350502703061772  0.390467920171506  0.387820486766954
H51 H 0.390448334245364  0.460212309939178  0.281047810702411
H52 H 0.511363752884362  0.355301781951778  0.061456591965189
H53 H 0.392603436106568  0.467484949214447  0.057468289449136
H54 H 0.610397563940170  0.528748213946390  0.080714986972053
H55 H 0.845117782425465 -0.099708379327470 -0.059962702417960
C56 C 0.929620245578524 -0.254034878383710 -0.081963290428260
C57 C 0.371673627279994  0.302574779161332  0.441214237108838
C58 C 0.275307046997242  0.486535469845481  0.404006495031437
C59 C 0.925492102494920 -0.228090717505283 -0.156960935296578
C60 C 0.996218059809256 -0.352122809142738 -0.057640646010470
C61 C 0.316911503846209  0.315738952372580  0.509368651303874
H62 H 0.431278168612763  0.229885439901810  0.429208434277460
C63 C 0.221289988606903  0.498935161210088  0.472925013844174
H64 H 0.257702158629789  0.551630760258469  0.361293876611649
C65 C 0.980772224609054 -0.301365744427718 -0.206018859369270
H66 H 0.878897269061035 -0.149095624775649 -0.175270794588090
C67 C 1.053201170828596 -0.423239069377033 -0.107288599028555
H68 H 1.004339551246094 -0.370703204500322  0.000008605395597
C69 C 0.243281329712686  0.412849134582486  0.526126644128975
N70 N 0.321429066170738  0.245696775351205  0.572091153006738
H71 H 0.164457369201346  0.574120765626272  0.484363434109782
C72 C 1.043977098817229 -0.401384404823847 -0.182322292979556
H73 H 0.974273825393672 -0.282836180334694 -0.264111196162518
H74 H 1.106908846589401 -0.496343477056548 -0.085895394295365
N75 N 0.205089029063587  0.397748391431404  0.598518863885428
H76 H 0.363991318648615  0.164936255789777  0.577901996215305
C77 C 0.253949459014725  0.295341274923906  0.627266643822608
C78 C 1.099853899266847 -0.479660013887632 -0.236649816671565
H79 H 0.164991532718515  0.459728878043123  0.632060256563833
O80 O 0.238369857217071  0.254131688781974  0.690627934473433
O81 O 1.109342938363275 -0.446542631412262 -0.302457806996822
N82 N 1.138384579195581 -0.585664802746835 -0.213343359591339
H83 H 1.127816039921504 -0.617011228206483 -0.161078756284550
H84 H 1.178700568406038 -0.641130090268849 -0.249865778864027
#END
